# Supplementary material for: EMX2-GPR156-Gαi reverses hair cell orientation in mechanosensory epithelia
Source: Nat Commun. 2021 May 17;12:2861. doi: 10.1038/s41467-021-22997-1 (PMC8129141; doi:10.1038/s41467-021-22997-1)
Supplement: Supplementary file 3 — Source Data [file 41467_2021_22997_MOESM3_ESM.xlsx]

## Sheet: Figure 1e-f
MACULAR RESULTS	PTXa														Gpr156 KO
	UTR_lat		UTR_LPR		UTR_M			SAC_ant		SAC_LPR		SAC_post			UTR_lat		UTR_LPR		UTR_M			SAC_ant		SAC_LPR		SAC_post
Watson.two.test value (U2)	6.3444		1.1944		0.3571			0.326		1.1136		2.9171			8.4637		3.4167		0.7872			0.4033		1.9768		4.6737
Critical value (a=0.001)	0.385		0.385		0.385			0.385		0.385		0.385			0.385		0.385		0.385			0.385		0.385		0.385
reject null Ho?	YES		YES		NO			NO		YES		YES			YES		YES		YES			YES		YES		YES
(if U2>critical value)
norm_difference	11.6329		3.23125		0.595392			0.392846		3.15353		7.95998			11.1603		2.97694		1.06743			0.424773		1.5894		8.77006
	control	mutant	control	mutant	control	mutant		control	mutant	control	mutant	control	mutant		control	mutant	control	mutant	control	mutant		control	mutant	control	mutant	control	mutant
circular mean (deg)	-88.136	90.9925	-86.6597	74.0052	81.6269	92.8814		91.0697	98.7955	-75.0737	98.0401	-79.527	95.4629		-92.1231	96.27	-46.6555	98.1272	79.4747	102.033		90.2152	97.193	15.5513	97.1724	-93.18	94.919
circular SD (deg)	13.3271	17.4699	80.7279	18.7165	15.9585	21.8468		17.9919	21.3402	76.7848	33.0057	22.6912	21.2763		16.0885	14.6647	80.1523	17.1172	23.3861	18.8799		18.7203	14.1344	85.3523	17.3545	19.7921	19.4096
	FoxG1-Cre; PTXa							FoxG1-Cre; PTXa							Gpr156 KO							Gpr156 KO
	control			mutants											control			mutants				control			mutants
	UTR_M	UTR_LPR	UTR_L	UTR_M	UTR_LPR	UTR_L		SAC_ant	SAC_LPR	SAC_post	SAC_ant	SAC_LPR	SAC_post		UTR_M	UTR_LPR	UTR_L	UTR_M	UTR_LPR	UTR_L		SAC_post	SAC_LPR	SAC_ant	SAC_post	SAC_LPR	SAC_ant
	69.28	87.646	286.699	113.957	72.031	68.875		132.111	102.529	293.269	83.156	144.527	95.217		82.681	97.125	99.189	127.476	110.376	114.775		261.641	262.313	93.013	67.932	108.435	78.887
	82.528	76.785	282.369	107.262	71.565	64.29		91.742	122.829	311.055	79.762	144.324	120.964		86.785	101.31	97.125	135	98.13	100.176		250.974	250.105	94.764	29.659	117.35	72.52
	60.255	58.728	303.232	101.165	96.633	136.169		119.002	110.225	302.424	87.51	143.888	90		68.988	89.713	83.234	104.25	102.095	128.66		259.129	240.776	82.751	98.14	124.216	48.24
	86.94	61.128	285.557	91.397	84.026	109.654		93.094	90.666	282.043	99.189	138.013	82.235		76.264	64.385	301.264	130.78	106.858	115.201		220.409	255.453	123.977	69.775	42.634	87.879
	51.582	63.405	287.236	82.522	67.751	74.458		91.975	94.97	291.499	95.957	121.264	103.034		76.483	71.996	276.789	104.5	97.524	78.959		222.316	251.847	95.807	68.552	43.568	96.953
	59.657	65.695	298.301	78.503	97.275	88.025		92.148	124.136	274.927	111.318	109.737	101.364		73.94	91.58	254.358	80.248	104.421	102.488		254.197	248.64	79.55	41.051	70.769	119.249
	32.728	71.736	291.855	109.359	88.409	92.663		90.818	129.447	325.763	122.445	33.703	66.449		78.158	60.819	259.38	100.739	112.306	118.887		224.474	252.824	113.85	86.878	25.56	98.297
	104.957	51.34	299.539	114.624	73.413	86.1		113.166	105.882	277.01	107.266	90.439	128.928		85.498	57.704	282.875	103.671	105.751	91.591		230.877	249.632	87.015	59.744	105.068	99.246
	61.074	60.642	302.196	88.493	65.433	71.966		119.358	90.18	286.504	88.025	36.87	90		49.514	66.501	274.764	120.343	127.405	101.153		235.491	258.285	142.253	103.191	118.369	93.752
	49.185	49.686	311.009	97.595	53.656	119.197		138.013	97.896	284.036	128.928	98.364	121.066		82.011	90.868	285.422	120.141	109.799	122.905		266.662	231.862	126.027	77.735	97.696	94.764
	88.21	64.799	271.637	81.506	46.891	144.09		100.337	141.633	283.822	119.745	59.691	103.533		84.289	74.846	270	112.714	105.593	108.853		232.604	243.009	78.024	75.619	83.936	98.366
	84.138	54.815	287.928	99.782	55.118	111.283		102.947	117.408	301.866	93.782	54.734	117.824		80.134	65.45	271.637	119.427	97.595	99.462		246.915	257.471	111.801	26.565	102.995	100.305
	101.041	70.463	283.671	53.13	92.121	105.255		106.26	121.661	263.817	122.056	129.806	102.265		62.684	79.216	274.764	122.629	95.194	76.373		249.624	76.31	92.793	37.02	73.301	63.435
	77.829	61.113	289.892	81.027	75.964	80.961		106.557	109.928	306.591	95.418	71.604	104.859		79.875	92.121	244.916	127.451	90	104.47		232.284	55.871	73.301	40.525	69.864	83.157
	95.562	55.526	272.203	87.607	96.17	93.945		114.883	303.69	310.006	93.381	103.229	111.98		84.872	83.991	285.124	151.412	85.486	81.634		233.797	69.52	84.289	60.309	102.265	106.928
	65.873	275.711	264.028	104.268	80.181	58.458		107.722	306.266	308.454	135	115.71	99.514		89.349	270.868	256.264	133.958	119.671	115.115		259.346	79.405	66.038	59.036	60.884	91.469
	58.203	250.614	271.909	61.504	72.478	77.196		93.36	304.714	308.474	85.101	117.741	331.215		61.928	276.911	263.089	108.5	118.393	84.806		235.465	63.778	82.304	49.497	52.125	53.262
	91.548	250.463	262.405	74.055	119.427	83.712		83.157	295.145	292.543	104.036	122.471	45.83		90	265.236	270	112.38	108.06	120.141		38.108	54.557	63.435	44.48	119.291	99.462
	78.44	275.042	287.879	42.49	86.424	86.847		83.525	303.071	304.091	100.954	117.35	26.404		64.942	270	286.144	104.421	108.004	98.746		34.548	37.711	107.65	50.023	66.038	96.116
	91.848	243.435	268.264	110.854	55.218	57.445		100.125	293.319	298.483	91.637	86.309	97.889		80.433	272.526	262.875	105.096	102.171	110.323		260.573	42.171	91.302	86.496	114.444	99.512
	84.973	257.735	246.571	62.664	117.365	79.613		127.569	292.75	306.401	106.14	108.435	48.941		81.119	270	263.29	102.68	102.995	114.444		256.675	58.946	101.31	93.752	97.815	88.452
	74.092	246.615	252.181	95.442	75.259	108.97		129.924	301.504	296.565	99.211	93.044	80.633		85.533	255.964	291.161	132.612	87.337	108.435		268.877	74.511	98.881	90.651	67.252	94.316
	55.981	245.095	258.232	53.881	56.31	56.685		107.103	310.404	292.565	60.847	122.735	62.437		87.184	279.728	276.582	117.433	102.567	93.691		262.405	73.465	70.583	307.778	19.983	67.843
	45	261.634	249.146	66.571	30.763	94.086		100.437	303.147	287.65	75.379	266.634	80.538		67.62	279.462	282.339	131.348	92.936	72.867		268.264	73.142	120.466	118.496	31.608	64.29
	67.011	258.69	268.264	47.49	48.861	95.716		125.838	311.082	321.546	90	116.956	91.781		81.607	278.653	250.907	153.508	77.125	121.329		264.382	82.03	59.826	88.807	31.849	79.624
	61.5	254.578	279.09	102.767	33.819	86.79		114.775	309.094	293.187	112.844	129.611	112.38		61.39	275.042	279.263	137.442	93.468	86.566		264.289	271.52	101.31	120.411	6.263	83.599
	48.518	252.35	268.363	92.603	121.329	125.022		91.287	299.578	261.196	92.49	87.944	69.59		100.305	264.56	264.958	138.094	113.199	94.907		262.684	271.397	58.841	95.357	112.38	108.886
	25.876	253.61	261.634	114.829	61.991	125.48		68.199	292.62	287.281	132.35	90.17	112.414		74.438	255.651	236.31	156.194	119.539	97.595		272.829	244.359	95.906	130.914	101.246	57.875
	31.827	264.289	252.35	84.289	59.534	109.093		74.219	295.278	295.159	110.038	117.216	117.719		43.919	252.408	299.745	117.408	108.083	70.463		286.294	250.4	81.384	95.389	86.634	52.431
	62.592	244.29	272.291	100.784	52.524	111.261		70.641	296.565	298.179	92.892	119.391	15.803		51.843	251.194	233.13	117.35	117.408	90		284.036	282.724	122.196	89.671	58.109	104.859
	41.878	246.65	256.43	101.041	85.601	97.496		111.375	290.556	300.735	90	118.134	106.22		78.179	52.431	259.695	101.65	140.981	83.66		297.646	258.81	126.158	111.801	102.44	46.397
	72.557	254.578	265.601	79.725	63.919	120.256		113.149	284.036	244.179	109.914	96.075	113.749		88.363	79.114	278.746	107.526	98.944	78.408		274.399	293.237	68.459	112.443	95.856	100.954
	77.479	253.06	249.075	76.161	100.644	64.359		83.395	269.145	243.166	103.721	99.36	37.036		88.531	75.964	267.274	86.424	112.021	102.724		280.86	279.956	63.435	111.541	99.443	104.062
	79.348	252.072	296.565	53.842	37.185	76.666		75.774	265.966	229.686	318.013	90	127.508		50.44	65.898	266.73	99.262	116.565	96.483		261.203	278.366	73.142	123.298	98.13	104.534
	64.515	253.61	270	33.341	30.661	106.16		88.091	249.028	258.69	82.322	99.66	113.962		60.781	63.997	262.558	99.211	115.907	98.427		272.862	276.601	58.496	112.461	68.199	117.553
	66.615	236.821	249.864	53.13	18.435	36.048		90	283.973	232.595	90	79.099	104.621		45	42.045	246.835	111.339	120.579	113.499		272.966	273.691	71.147	122.619	89.301	67.62
	73.009	251.565	237.724	49.635	66.275	99.52		83.156	102.011	251.619	89.275	86.921	110.756		46.332	57.381	256.504	108.97	100.713	108.384		287.354	280.123	54.689	116.565	83.418	108.435
	75.324	241.526	270	55.305	43.025	263.48		72.897	93.341	246.801	93.691	109.093	96.906		26.196	78.69	211.474	107.103	119.982	104.621		284.036	266.186	67.834	90	82.875	73.909
	64.231	228.285	250.907	94.171	46.507	228.013		50.134	50.738	235.886	92.663	103.427	63.452		32.735	75.174	268.493	116.565	111.409	100.305		279.162	286.144	85.515	104.724	107.015	100.685
	36.87	255.53	249.624	118.474	92.726	112.62		65.745	64.486	222.709	129.882	15.777	92.574		47.603	35.838	232.696	97.352	106.504	74.578		263.395	281.31	246.038	116.565	68.465	100.886
	70.952	252.801	222.406	129.973	103.235	91.245		81.18	76.987	219.297	96.911	53.798	91.632		39.987	106.39	252.646	91.361	63.435	84.094		291.801	275.235	90.618	85.03	106.699	100.008
	84.094	252.181	241.699	127.439	91.332	92.588		78.913	76.919	239.795	95.015	12.954	114.739		52.431	67.38	277.943	99.039	79.405	99.162		281.56	116.565	78.581	117.699	121.329	112.241
	80.38	249.444	248.839	100.886	65.987	97.031		93.468	79.037	257.379	103.297	67.833	109.855		86.82	49.028	275.042	93.73	93.366	104.421		275.389	109.855	88.264	111.501	116.457	83.541
	84.382	81.384	216.87	154.63	66.578	81.933		100.125	68.429	232.79	116.434	99.028	108.8		75.964	35.395	264.289	82.333	74.476	94.399		268.493	88.452	101.497	108.435	130.426	92.793
	71.114	75.324	281.592	100.008	80.046	106.189		75.203	67.586	240.804	92.337	110.225	94.344		77.131	119.745	263.66	115.115	75.269	92.862		252.646	90	99.926	82.235	90.113	80.272
	88.025	66.194	262.648	105.689	101.849	139.195		92.83	65.855	243.435	119.745	103.852	140.933		151.557	95.042	259.614	101.976	91.245	75.964		314.091	90.83	91.848	90	97.496	69.444
	93.013	83.83	272.203	72.897	72.681	128.367		120.871	48.618	244.832	94.472	112.249	127.144		130.914	59.036	284.826	100.125	108.668	134.061		265.601	112.203	113.199	63.435	102.68	70.615
	80.724	70.866	281.31	136.548	60.396	112.436		98.13	233.192	250.463	94.318	121.759	112.455		98.13	80.538	292.068	159.444	60.255	116.565		253.142	87.064	95.906	117.979	59.058	95.807
	94.399	94.316	280.62	80.754	74.142	121.329		74.65	241.092	228.945	98.276	175.03	111.371		79.847	145.491	291.814	122.574	116.565	94.764		259.992	113.199	104.652	115.346	102.095	106.113
	85.999	67.62	286.872	89.727	64.093	99.284		102.77	263.689	262.725	93.652	94.538	94.321		33.69	283.392	260.28	91.975	64.654	91.302		264.849	108.489	92.386	96.116	97.667	92.312
	91.061	85.208	259.992	68.734	53.407	90.848		101.31	235.039	225.971	87.076	84.92	91.397		46.081	282.885	285.336	96.203	87.455	93.776		248.459	104.676	119.055	82.093	106.144	71.175
	96.981	65.225	272.291	74.407	95.298	132.157		105.422	228.504	241.739	90.234	93.279	75.878		100.125	271.507	287.116	126.87	86.73	115.481		259.875	80.754	96.009	103.408	106.699	94.31
	66.644	72.559	270.331	66.975	34.132	104.132		85.624	272.408	246.801	82.069	140.711	120.579		74.745	262.569	287.745	125.754	73.496	119.539		247.166	90	90	98.13	70.481	97.756
	60.709	56.31	265.03	105.255	37.476	92.603		62.65	230.826	226.273	69.821	123.986			39.806	256.43	284.953	85.236	79.461	112.515		264.094	84.289	88.727	105.018	88.568	118.301
	77.395	67.056	270	80.727	78.37	66.801		78.403	243.435	118.25	100.389	96.673			76.081	283.392	286.699	107.241	75.964	119.055		264.92	96.196	76.176	106.144	85.815	100.685
	77.829	73.25	271.736	106.587	57.009	79.874		74.055	264.214	290.007	80.544	90			106.504	251.565	294.905	106.26	68.429	46.736		248.552	90	70.56	92.144	84.685	86.025
	80.074	70.945	288.97	80.538	56.991	71.114		87.008	239.421	293.283	154.44	122.053			62.241	239.036	272.937	105.945	117.35	105.255		271.909	85.601	90	83.66	115.334	72.897
	99.643	69.305	271.79	91.548	86.269	77.661		83.29	239.349	298.331	121.175	45.186			34.046	243.435	227.559	94.086	93.576	112.62		240.255	78.518	98.366	108.739	91.432	92.49
	90	82.057	265.601	73.768	48.468	97.125		132.797	256.323	304.952	63.012	87.014			65.772	251.565	265.601	104.036	100.62	68.839		276.52	301.185	105.422	92.386	93.731	96.17
	95.315	72.35	270	118.179	96.541	122.938		71.809	250.96	291.038	90.425	109.028			43.264	281.689	272.862	99.782	80.782	120.069		232.306	294.255	91.79	127.875	121.504	105.945
	92.884	74.082	268.264	76.608	66.578	116.999		95.711	232.524	299.843	81.433	155.989			50.194	248.629	259.992	90	77.196	120.964		261.347	262.618	87.274	91.507	92.386	116.565
	63.997	78.522	250.974	68.875	99.256	113.606		84.958	238.04	299.758	86.703	91.548			56.611	252.181	257.196	129.472	73.109	91.072		256.504	261.674	118.112	88.182	79.265	124.261
	48.58	81.952	268.091	74.101	45.881	100.125		84.094	241.928	303.359	273.292	117.547			81.573	277.765	272.862	81.119	84.428	100.522		256.17	268.152	34.95	82.875	82.304	85.589
	49.764	65.225	257.005	120.105	70.605	91.975		66.571	261.027	313.698	233.51	132.489			122.735	261.027	302.307	60.255	50.711	112.932		247.407	271.193	102.2	90	94.461	88.568
	72.949	78.44	259.185	65.323	35.455	96.789		78.69	264.091	327.918	104.267	56.657			47.801	235.008	285.642	84.289	59.682	87.051		261.634	266.208	56.821	97.989	95.644	105.449
	92.495	282.382	266.634	65.659	39.987	57.265		60.277	253.57	311.104	73.856	84.123			91.975	248.629	267.138	71.565	57.053	94.236		250.463	258.56	45.506	77.692	75.651	83.352
	79.099	265.313	254.578	109.177	64.237	103.313		74.476	299.899	285.642	40.601	82.26			47.726	250.71	236.693	65.898	84.407	66.571		236.31	266.29	70.907	94.185	96.298	86.301
	69.624	271.848	256.43	70.45	67.249	85.764		61.275	246.535	294.702	122.969	115.623			103.333	261.87	267.397	98.326	65.556	109.08		264.303	264.92	64.592	96.074	100.954	102.529
	62.1	261.545	252.568	86.496	60.255	66.194		86.509	131.191	309.827	83.884	97.97			61.294	279.488	277.765	99.351	71.565	119.548		245.854	279.462	74.055	103.392	88.315	87.987
	73.244	263.48	265.236	36.133	39.806	56.812		85.116	116.095	319.764	117.611	39.806			74.745	266.186	265.138	83.884	62.7	49.399		248.564	288.435	76.504	149.744	78.44	103.134
	94.125	264.289	278.531	246.801	99.926	60.255		73.464	110.323	315.498	107.526	132.881			77.471	283.219	291.371	61.504	66.801	57.529		250.554	83.29	68.23	57.529	92.291	120.421
	77.046	260.311	279.741	260.461	71.565	94.086		64.277	106.867	322.815	90	64.247			93.18	226.975	274.574	67.346	78.959	126.422		243.037	82.093	71.565	91.591	66.251	100.457
	98.13	261.469	258.959	98.979	95.194	89.108		65.772	101.113	297.083	118.61	288.794			87.62	229.185	254.055	77.115	82.875	108.435		271.736	93.468	70.395	137.541	96.116	97.696
	88.452	227.31	249.444	94.97	95.711	99.246		61.294	125.324	290.229	105.945	341.222			79.992	258.366	221.82	90	103.241	79.216		251.565	85.914	61.699	117.013	93.991	100.554
	72.062	259.287	270	119.899	54.345	90		68.956	105.817	292.668	101.924	124.631			101.768	263.29	277.575	63.435	88.636	99.09		289.654	94.185	100.886	112.62	115.674	101.592
	63.435	247.891	270.852	125.283	64.134	94.514		80.942	97.224	313.421	113.07	112.157			85.507	258.69	259.695	94.289	91.685	110.854		265.601	92.77	112.109	126.384	113.806	84.214
	69.075	249.113	274.514	155.898	80.538	108.707		57.529	104.81	270.651	128.66	143.13			98.668	85.484	250.017	82.605	93.27	108.435		233.471	126.027	120.141	104.421	105.376	72.5
	67.979	252.046	257.905	67.068	93.013	93.18		80.317	96.916	259.3	100.713	118.443			102.992	72.3	236.932	94.439	90.853	63.435		274.899	50.389	78.44	157.38	105.709	88.21
	88.237	248.199	275.669	119.358	40.314	90		75.964	276.242	320.778	101.634	102.68			97.717	94.086	237.741	90	113.199	78.232		267.879	62.904	83.157	116.449	120.172	89.772
	81.384	265.705	259.114	98.973	75.964	90.424		77.989	315.579	313.19	96.203	126.33			94.635	92.161	248.764	85.589	73.113	79.748		304.778	89.938	81.424	106.102	114.775	74.733
	87.089	242.592	257.005	99.728	90	93.652		60.642	290.401	283.671	33.69	123.275			108.575	57.265	251.565	104.036	70.601	75.906		268.43	65.898	105.809	92.291	120.651	94.764
	100.988	272.045	259.992	114.305	65.556	91.736		247.249	284.491	280.389	22.534	90.939			75.53	81.381	260.052	100.784	92.114	72.897		267.614	86.765	273.235	119.745	135	63.291
	111.801	256.43	247.011	118.393	82.875	57.381		95.022	316.685	282.381	96.34	90.91			53.13	60.463	262.569	105.068	107.528	52.431		48.828	60.803	299.197	111.801	127.999	92.386
	104.47	248.199	254.291	92.246	67.521	73.292		93.03	297.646	287.021	120.964	77.878			58.392	43.264	226.469	93.991	117.031	88.315		288.381	62.793	107.579	88.807	116.547	77.196
	109.311	230.826	258.69	116.565	41.878	81.573		97.262	314.765	280.713	127.349	44.012			47.629	84.289	291.801	90	110.956	97.595		287.784	78.732	108.435	84.789	106.699	88.315
	91.952	241.557	275.944	131.458	90	78.294		92.513	321.546	284.995	126.027	54.915			56.889	89.662	242.241	91.157	96.582	57.255		288.435	86.73	100.437	131.424	115.769	98.973
	97.431	241.724	258.311	118.811	110.925	88.927		95.906	293.388	246.161	114.228	112.555			104.931	59.265	236.976	96.483	105.255	81.027		309.053	89.773	85.298	107.447	105.593	77.905
	63.252	253.856	235.008	96.483	127.965	77.471		95.838	289.983	265.684	117.408	141.843			88.668	50.44	288.435	90	76.608	61.109		273.936	79.695	74.624	85.764	96.009	57.488
	83.48	271.975	279.211	83.928	86.634	59.036		105.329	301.874	284.004	138.519	128.66			84.847	40.338	250.811	74.197	97.989	64.737		252.646	83.928	98.626	75.496	108.435	64.799
	50.906	79.672	265.711	103.525	59.349	61.45		112.306	287.526	276.048	86.989	136.081			76.682	59.036	267.274	79.461	74.876	49.764		234.866	69.444	87.001	88.958	73.072	71.565
	107.748	90	282.529	77.27	68.962	93.814		116.441	296.565	276.633	93.276	119.745			56.31	46.123	251.408	103.241	105.945	78.599		303.977	79.592	91.909	90.818	104.574	74.943
	94.718	82.614	279.987	74.932	60.772	107.447		92.313	316.396	284.931	54.392	87.337			40.486	66.677	265.426	104.036	62.784	57.995		270	126.811	78.996	111.501	109.093	80.538
	102.265	72.35	268.315	121.608	74.219	83.089		138.24	287.65	282.529	114.031	32.768			99.462	47.386	257.905	91.909	83.684	69.717		277.765	62.819	71.966	91.909	95.711	86.934
	85.333	78.93	294.291	101.563	59.3	90.416		105.255	306.193	259.509	10.125	90.955			68.199	67.891	259.509	78.44	105.255	68.459		247.932	360	87.51	92.705	83.451	106.144
	96.789	78.056	287.162	121.329	53.673	85.601		110.973	296.771	259.695	98.419	67.303			49.764	41.186	270	56.689	104.323	69.775		280.84	54.61	106.26	113.573	98.088	96.203
	110.225	90.087	278.973	124.961	54.324	86.186		110.307	311.246	265.914	107.592	12.771			32.152	34.695	294.444	51.582	124.916	100.305		258.486	251.565	88.755	99.819	113.199	77.67
	106.314	96.009	285.595	93.013	132.797	99.992		125.107	309.932	300.411	88.182	56.659			43.531	39.842	256.759	99.867	85.815	111.412		253.826	260.838	91.519	104.053	120.07	83.515
	100.105	93.531	281.976	97.907	101.31	120.587		100.252	306.305	253.856	87.108	264.053			33.239	45.83	298.811	114.775	65.136	97.352		280.008	264.094	117.586	91.907	110.225	91.909
	96.203	84.717	282.2	110.925	96.129	21.284		90	267.992	289.592	91.273	340.201			42.51	37.794	256.759	69.624	62.85	106.26		270.454	270	115.017	96.513	91.591	93.814
	97.595	87.337	267.282	128.147	97.069	90		98.098	131.069	303.022	142.178	297.181			32.969	52.253	299.055	74.988	118.61	88.025		265.914	254.745	108.797	96.165	81.686	93.27
	109.855	288.06	306.304	136.886	97.253	93.366		87.487	95.825	279.605	103.379				31.535	69.775	316.332	67.989	75.964	125.134		271.531	266.82	111.65	140.201	91.629	108.435
	99.044	286.699	286.091	105.338	92.862	34.186		93.828	86.82	285.024	73.072				41.595	50.906	245.772	62.103	90	73.072		274.667	243.435	122.307	141.094	87.039	94.574
	103.736	287.745	286.991	234.931	124.238	88.423		94.635	89.963	282.633	102.128				45	82.405	270	75.065	90	57.631		285.555	283.996	92.203	126.924	85.634	54.782
	105.593	266.121	285.628	115.237	88.755	96.702		83.118	128.853	268.431	99.848				37.999	83.418	265.426	50.793	89.755	57.804		257.276	260.814	91.432	95.492	94.866	86.566
	106.314	278.091	288.445	80.074	104.912	84.144		41.424	101.768	285.642	75.964				48.459	68.199	279.162	81.917	71.269	60.751		286.858	260.735	110.183	96.52	109.68	64.277
	106.991	266.846	277.275	121.504	91.432	68.499		115.641	103.903	257.347	81.254				58.241	73.009	270	68.009	69.717	106.504		293.199	247.932	101.821	120.7	81.085	61.015
	110.726	258.93	299.745	61.189	52.39	72.408		85.712	91.507	280.187	110.225				51.3	84.837	280.62	42.436	89.253	87.064		316.637	263.29	81.864	90	113.025	127.318
	118.205	273.013	290.104	107.003	39.472	120.141		80.766	94.97		145.122				58.696	28.811	265.101	39.668	82.875	90		284.036	257.661	101.147	65.845	115.346	105.945
	100.784	286.39	294.905	71.565	107.241	77.125		98.567	97.167		75.62				49.748	57.095	273.402	53.183	66.607	108.651		279.31	287.777	104.561	94.086	75.75	88.941
	104.574	278.973	284.709	78.606	75.379	88.698		63.894	70.615		121.43				50.112	58.841	255.612	72.347	79.21	115.201		266.82	287.879	64.69	94.16	119.092	118.301
	265.684	270	275.051	106.144	77.989	75.964		81.18	85.301		104.423				75.069	40.236	267.614	59.688	79.824	109.026		331.763	293.629	67.962	77.005	101.563	114.905
	89.157	277.431	268.977	111.251	88.315	48.652		87.141	75.466		92.246				66.643	250.821	251.565	79.992	100.012	92.49		287.735	302.439	77.276	62.021	103.392	110.556
	98.005	269.091	271.245	85.601	87.397	70.017		91.555	81.983		66.801				62.511	252.121	256.504	67.218	109.836	85.236		257.6	103.41	81.864	90	90	119.539
	95.947	264.072	277.765	105.255	91.332	59.352		87.797	107.1		28.796				34.216	254.055	236.31	83.211	83.83	82.648		19.179	69.146	77.8	91.397	63.435	122.735
	102.398	260.73	276.633	108.853	76.508	82.405		93.27	93.916		145.548				47.862	263.157	251.565	97.595	87.797	96.749			60.291	87.41		120.7	106.699
	86.727	269.17	286.699	90	75.964	90		81.254	104.036		123.206				96.51	258.311	259.216	143.13	75.389	90			63.108	70.56		119.932	93.392
	101.07	263.047	294.444	98.113	82.056	75.778		106.46	67.005		89.334				90.58	257.005	296.395	118.474	147.317	100.928			108.435	87.236		108.148	110.283
	97.722	283.692	315	95.102	65.943	91.685		86.967	114.775		105.524				121.744	251.565	293.962	121.929	76.796	81.027			101.31	103.861		96.579	109.573
	93.942	268.123	241.821	106.284	82.614	99.782		94.995	127.776		73.557				138.691	247.521	282.529	130.476	90	62.745			91.637	104.171		125.544	120.964
	106.65	81.634	291.161	106.991	97.242	114.241		129.92	269.012		128.278				127.999	243.435	265.236	117.979	103.792	108.886			57.875	102.869		111.161	123.179
	79.261	108.552	278.973	107.63	87.614	88.493		92.045	271.081		90.688				104.323	244.373	241.39	131.309	97.943	76.329			37.349	63.435		122.241	127.776
	109.093	87.138	285.038	105.068	71.292	95.194		117.321	281.98		130.546				132.16	245.225	263.66	135	106.699	108.925			281.976	90.463		113.596	120.118
	83.541	58.621	277.853	103.241	86.909	117.255		91.193	291.801		132.134				132.797	242.447	270	124.592	128.555	114.905			244.44	105.255		117.988	115.115
	94.258	82.057	271.637	78.69	85.815	90		270	291.085		87.709				104.47	239.036	253.74	93.835	120.579	116.565				87.955		125.558	106.699
	88.781	116.551	278.531	71.654	57.724	101.737		262.361	275.097		92.858				116.565	247.887	262.569	122.196	135	109.231				138.434		105.101	109.654
	85.156	80.38	262.889	81.134	84.611	108.435		85.464	304.778		100.555				126.027	248.962	257.471	123.69	135.372	141.374				145.176		98.366	104.036
	81.416	71.531	312.879	87.138	36.463	94.399		69.444	298.555		99.162				98.366	247.372	260.538	140.725	135	84.144				98.259		107.623	102.829
	95.711	94.764	258.111	63.786	76.832	77.905		91.123	281.31		104.036				112.62	234.689	251.565	112.62	133.831	105.255				87.055		137.862	114.305
	78.69	88.737	254.055	82.896	61.495	100.62		94.686	264.125		125.271				141.633	243.435	260.218	124.077	130.815	108.435				123.69		120.888	99.719
	95.052	61.5	250.907	90.818	66.199	85.03		93.344	265.337		128.991				103.864	145.561	279.462	134.394	154.654	124.367				103.247		110.253	115.463
	90.07	69.075	252.148	81.705	65.898	87.563		90	257.735		77.005				108.886	94.635	275.711	115.065	99.211	96.475				115.201		86.269	94.49
	83.479	90.137	253.301	99.039	46.432	49.764		88.238	277.595		72.646				105.018	91.245	255.964	107.199	113.199	96.34				116.565		111.953	83.928
	66.682	86.903	264.053	118.61	25.463	83.322		63.435	272.983		103.414				82.235	91.736	249.775	94.086	143.46	75.256				142.726		113.429	75.964
	56.217	82.569	277.125	86.248	84.951	88.091		95.332	258.632		75.174				112.989	122.196	260.538	122.276	95.315	83.29				83.66		101.889	96.34
	88.808	82.188	250.463	94.316	107.499	108.886		57.381	262.569		106.135				100.305	119.219	265.03	106.724	93.439	64.29				86.009		109.539	95.711
	83.204	77.835	263.807	87.397	79.786	92.545		124.686	272.086		100.954				117.897	99.462	252.474	88.456	92.161	105.524				75.964		97.8	71.971
	77.8	74.709	286.821	85.333	95.013	95.194		67.641	279.462		117.709				114.567	100.305	254.932	86.621	132.138	68.682				60.524		84.316	78.111
	81.87	59.036	274.771	77.8	95.584	94.086		92.709			50.292				108.778	115.866	248.629	103.893	109.311	90.512				70.419		87.397	91.591
	69.044	57.265	295.54	91.146		81.87		92.083			78.256				101.725	104.47	266.28	120.148	143.616	102.83				67.401		91.245	86.82
	77.355	69.676	276.394	66.161		105.356		94.16			68.459				95.528	93.814	239.931	122.933	124.16	80.406				69.624		86.624	106.06
	84.174	86.799	291.243	88.963		88.531		98.13			158.544				105.059	106.091	267.797	104.73	123.734	87.347				103.165		78.635	104.381
	64.592	78.741	272.161	96.928		95.283		95.666			91.637				119.539	94.06	265.601	119.358	128.12	69.305				90.216		78.318	105.884
	69.793	259.54	282.095	68.009		110.376		100.305			237.265				111.897	292.62	257.005	125.138	99.926	105.068				99.287		103.325	94.295
	65.095	277.431	260.619	90.988		126.529		92.291							98.874	292.556	259.875	117.3	144.856	91.507				97.953		126.254	108.435
	59.808	272.663	292.751	319		104.381		74.311							117.759	282.339	296.852	129.56	149.534	97.982				109.48		109.29	101.634
	86.505	288.004	282.995			98.326		80.981							119.96	317.121	259.216	118.831	118.072	96.71				69.596		135.526	102.308
	104.154	262.984	246.072			65.323		81.885							74.249	304.509	263.884	99.728	108.435	92.386				75.049		123.69	86.734
	80.538	259.16	263.991					91.681							112.77	303.69	253.496	112.109	102.095	103.57				105.895		94.905	91.219
	70.017	262.429	291.365					79.718							124.058	299.345	279.166	64.351	97.853	96.17				73.072		138.532	128.77
		260.181	285.031					89.793							83.418	313.531	270	118.072	103.543	121.218				39.207		118.496	125.069
		262.875	288.435					100.305							97.907	288.886	274.764	118.072	99.232	77.905				107.241			101.147
		260.538	282.011					94.788							91.507	299.745	250.71		94.399	71.253				78.308			123.111
		258.45	277.765					94.97							91.397	264.623	253.301		77.661	122.781				78.412			103.325
		259.824	273.576					88.898							104.309	268.363	261.18		77.471	98.653				53.422			116.565
		221.496	257.989					95.888							95.917	278.728	255.964		104.036	105.557				70.769			124.904
		250.974	268.698					95.165							93.18	298.301	246.581		107.526	101.331				80.538			114.075
		256.759	281.004					96.984							98.259	277.396	238.392		107.241	104.964				96.742			102.639
		266.661	252.959					79.55							82.725	259.999	257.276		102.804	110.868				78.878			102.189
		241.017	277.943					67.49							57.095	268.264	247.166			117.474				94.236			124.292
		245.099	281.889					83.48							81.027	293.749	259.662			105.945				76.43			101.44
			268.315					83.66							265.531	286.189	272.291			118.567				100.491			131.309
			268.493					77.562								291.801	291.801			112.556				120.964			132.138
			266.064					95.906								274.236	270			127.235				87.576			100.176
			255.964					96.429								266.055	273.814			90.331				96.843			133.397
								94.936								262.235	298.443			102.489				85.365			103.57
								280.105								259.509	266.309			109.049				119.745			130.781
								291.286								271.498	250.821			114.274				104.036			117.55
																271.839	278.13			132.077				78.311			118.393
	149 HC	160 HC	164 HC	145 HC	138 HC	147 HC		167 HC	137 HC	107 HC	143 HC	100 HC	53 HC			273.945	285.945			98.115							111.65
																289.654	295.769			91.685							106.189
	N= 4 animals			N= 4 animals				N= 4 animals			N= 4 animals					273.814	266.309			101.31							91.507
																293.296	288.004			69.624							99.462
																261.87	279.926			111.161							108.54
																258.35	275.521			96.633							124.695
																267.064	274.129			99.975							107.65
																	287.241			91.432							105.018
																	262.875			91.548							98.881
																	245.225			98.915							95.153
																	267.709			102.793							88.369
																	271.79			91.548							71.904
																	280.62			107.526							96.17
																	277.253			103.132							85.073
																	273.468			104.036							78.024
																	254.578			100.125							106.189
																	294.677			110.283							115.017
																	283.261			107.526							115.346
																	273.576			101.31							83.874
																	272.045			92.291							105.751
																	264.634			90							115.514
																	274.764			112.759							101.634
																	262.683			112.751							99.462
																	278.655			108.97							116.877
																	253.78			100.061							104.747
																	296.565			87.064							117.734
																	276.34			111.387							126.873
																	267.614			113.591							107.852
																	285.945			91.685							97.264
																	264.472			103.933							141.843
																	273.013										93.302
																	253.422
																	298.443
																	295.017
																	299.539
																	263.884
																	277.595
																	304.16
																	279.462
																	293.962
																	283.519
																	241.39
																	293.962
																	286.516
																	266.309
																	259.509
																	275.042
																	276.582
																	277.125
																	281.31
																	256.623
																	265.236
																	264.644
																	266.186
																	295.463
																	211.759
																	256.555
															161 HC	175 HC	225 HC	151 HC	158 HC	198 HC		114 HC	123 HC	168 HC	114 HC	150 HC	199 HC
															N= 4 animals			N= 4 animals				N= 4 animals			N= 4 animals

## Sheet: Figure S1c-d
	E18-P0 Basal Body eccentricity
	FoxG1-Cre; R26-LSL-PTXa
	A - Ratio of HC with a central basal body		UTRICLE						SACCULE
	Supplementary figure 1c		control (Cre-negative; R26-LSL-PTXa)			mutant (FoxG1-Cre; R26-LSL-PTXa)			control (Cre-negative; R26-LSL-PTXa)			mutant (FoxG1-Cre; R26-LSL-PTXa)						Utricle lateral			Utricle medial			Saccule anterior			Saccule posterior
		region >	Lateral	LPR	Medial	Lateral	LPR	Medial	Anterior	LPR	Posterior	Anterior	LPR	Posterior				control - mutant			control - mutant			control - mutant			control - mutant
	N=4 animals per genotype		0	0	0	0.11	0.03	0.05	0	0	0	0.21	0.31	0.47
	n >40 HCs per region		0	0	0.03	0.03	0.04	0.06	0	0	0	0.08	0.28	0.81				Mann Whitney test			Mann Whitney test			Mann Whitney test			Mann Whitney test
			0	0	0	0.12	0.03	0	0	0	0	0.09	0.29	0.54				P value	<0.0001		P value	0.0024		P value	<0.0001		P value	<0.0001
			0	0	0	0.02	0.03	0.02	0	0	0	0.29	0.41	0.63				Exact or approximate P value?	Exact		Exact or approximate P value?	Exact		Exact or approximate P value?	Exact		Exact or approximate P value?	Exact
																		P value summary	****		P value summary	**		P value summary	****		P value summary	****
																		Significantly different (P < 0.05)?	Yes		Significantly different (P < 0.05)?	Yes		Significantly different (P < 0.05)?	Yes		Significantly different (P < 0.05)?	Yes
																		One- or two-tailed P value?	Two-tailed		One- or two-tailed P value?	Two-tailed		One- or two-tailed P value?	Two-tailed		One- or two-tailed P value?	Two-tailed
	B - Basal body eccentricity (ratio of apical surface radius)		UTRICLE						SACCULE									Sum of ranks in column C,F	2061 , 942		Sum of ranks in column A,D	1613 , 1238		Sum of ranks in column G,J	2352 , 888		Sum of ranks in column I,L	2401 , 839
	Supplementary figure 1d		control (Cre-negative; R26-LSL-PTXa)			mutant (FoxG1-Cre; R26-LSL-PTXa)			control (Cre-negative; R26-LSL-PTXa)			mutant (FoxG1-Cre; R26-LSL-PTXa)						Mann-Whitney U	81		Mann-Whitney U	417.5		Mann-Whitney U	68		Mann-Whitney U	19
			Lateral		Medial	Lateral		Medial	Anterior		Posterior	Anterior		Posterior
																		Difference between medians			Difference between medians			Difference between medians			Difference between medians
			0.784775		0.65841	0.687079		0.354731	0.780354		0.682666	0.335118		0.2769				Median of column C	0.7468, n=36		Median of column A	0.6247, n=35		Median of column G	0.7074, n=40		Median of column I	0.7289, n=40
			0.723823		0.741959	0.439855		0.357203	0.72311		0.642507	0.265449		0.256655				Median of column F	0.5212, n=41		Median of column D	0.5609, n=40		Median of column J	0.4817, n=40		Median of column L	0.3097, n=40
			0.8042		0.686787	0.581882		0.785598	0.702579		0.685563	0.467401		0.317417				Difference: Actual	-0.2255		Difference: Actual	-0.06379		Difference: Actual	-0.2257		Difference: Actual	-0.4192
			0.746777		0.695472	0.484419		0.490318	0.816184		0.72537	0.465436		0.390608				Difference: Hodges-Lehmann	-0.2138		Difference: Hodges-Lehmann	-0.08547		Difference: Hodges-Lehmann	-0.2266		Difference: Hodges-Lehmann	-0.4182
			0.703978		0.807354	0.207988		0.291063	0.677774		0.547932	0.526621		0.333216
			0.750419		0.759576	0.555591		0.362334	0.745806		0.748117	0.490217		0.487148
			0.759644		0.616765	0.679638		0.587441	0.716651		0.741434	0.500181		0.558239
			0.695573		0.596526	0.553459		0.389655	0.772291		0.605822	0.5		0.710596
			0.808609		0.694444	0.277185		0.312115	0.690691		0.643123	0.522287		0.513857
			0.778392		0.624366	0.328392		0.281038	0.728685		0.704689	0.61162		0.442437
			0.661005		0.7	0.445779		0.599561	0.712227		0.838464	0.348568		0.192769
			0.814422		0.245139	0.60597		0.688834	0.641228		0.736519	0.582245		0.353773
			0.766795		0.530204	0.532867		0.401586	0.646683		0.655863	0.588068		0.116704
			0.754291		0.529244	0.0919081		0.653913	0.655376		0.755114	0.444151		0.251436
			0.675808		0.578337	0.433465		0.601508	0.642988		0.692565	0.477981		0.255936
			0.677919		0.658684	0.514009		0.652021	0.700393		0.78231	0.552381		0.274514
			0.84		0.63516	0.597944		0.561423	0.792866		0.732353	0.581461		0.406225
			0.71		0.548415	0.554888		0.515406	0.765159		0.774412	0.584955		0.186328
			0.79		0.615996	0.462899		0.52023	0.583532		0.770649	0.609218		0.221315
			0.75		0.624428	0.335499		0.552721	0.627715		0.697349	0.645213		0.0976177
			0.64		0.585407	0.686014		0.631969	0.796887		0.720525	0.224593		0.209621
			0.62		0.620213	0.217136		0.576923	0.661636		0.84438	0.451095		0.308907
			0.76		0.545122	0.386415		0.509735	0.761249		0.805155	0.512485		0.293007
			0.71		0.510805	0.769953		0.529315	0.81958		0.801875	0.532753		0.105263
			0.59		0.654432	0.557454		0.632588	0.799101		0.742259	0.406282		0.161482
			0.62		0.67685	0.174886		0.560472	0.77178		0.814308	0.53426		0.386196
			0.830909		0.741115	0.62987		0.754673	0.760667		0.836189	0.490113		0.421037
			0.706886		0.681054	0.596955		0.564752	0.846154		0.577699	0.380192		0.393688
			0.673404		0.534681	0.606713		0.761628	0.632487		0.673894	0.747093		0.348823
			0.702074		0.574219	0.482635		0.702426	0.650538		0.657087	0.482195		0.383353
			0.765763		0.595386	0.521221		0.405558	0.761707		0.531773	0.394694		0.20495
			0.711429		0.70397	0.543948		0.620116	0.645009		0.674284	0.267979		0.310415
			0.762049		0.624737	0.341097		0.595386	0.628276		0.577012	0.0478332		0.103502
			0.767211		0.635063	0.61609		0.45806	0.691451		0.833496	0.475904		0.257063
			0.746726		0.769424	0.703945		0.523164	0.638081		0.751068	0.46879		0.262175
			0.735732			0.622466		0.597638	0.734656		0.723864	0.672851		0.249021
						0.467493		0.717254	0.773025		0.759332	0.463558		0.345772
						0.314808		0.43267	0.575483		0.642141	0.481275		0.327034
						0.496807		0.696577	0.57328		0.853176	0.384073		0.369051
						0.685045		0.375647	0.620647		0.797491	0.399432		0.325622
						0.482728
			n=36 hair cells		n=35 hair cells	n=41 hair cells		n=40 hair cells	n=40 hair cells		n=40 hair cells	n=40 hair cells		n=40 hair cells
			N=4 animals		N=4 animals	N=4 animals		N=4 animals	N=4 animals		N=4 animals	N=4 animals		N=4 animals

## Sheet: Figure 2d
P2 wild-type utricle			HC oriented medially (Emx2-positive)		HC oriented laterally (Emx2-negative)
GPR156 signal
LPR region (50x100µm)			Opposite		Opposite
			basal body (BB)	basal body (BB)	basal body (BB)	basal body (BB)						Kruskal-Wallis test				Number of families	1
			side	side	side	side						P value	<0.0001			Number of comparisons per family	6
Figure 2d												Exact or approximate P value?	Approximate			Alpha	0.05
			0.264543	0.0725847	0.224538	0.215193						P value summary	****
			0.27868	0.0305965	0.482174	0.294338						Do the medians vary signif. (P < 0.05)?	Yes			Dunn's multiple comparisons test	Mean rank diff.	Significant?	Summary	Adjusted P Value
			0.217779	0.204077	0.351104	0.349892						Number of groups	4			HC point med_Gpr opposite kino vs. HC point med_Gpr kino side	206.6	Yes	****	<0.0001	A-B
			0.366653	0.173997	0.185991	0.224188						Kruskal-Wallis statistic	136.2			HC point med_Gpr opposite kino vs. HC point lat_Gpr opposite kino	156.8	Yes	****	<0.0001	A-C
			0.481329	0.12201	0.109718	0.325686										HC point med_Gpr opposite kino vs. HC point lat_Gpr kino side	105.9	Yes	****	<0.0001	A-D
			0.487904	0.148133	0.425719	0.343623						Data summary				HC point med_Gpr kino side vs. HC point lat_Gpr opposite kino	-49.78	Yes	*	0.042	B-C
			0.545236	0.139571	0.432022	0.230587						Number of treatments (columns)	4			HC point med_Gpr kino side vs. HC point lat_Gpr kino side	-100.7	Yes	****	<0.0001	B-D
			0.393069	0.156219	0.351669	0.417059						Number of values (total)	510			HC point lat_Gpr opposite kino vs. HC point lat_Gpr kino side	-50.9	Yes	*	0.0332	C-D
			0.290989	0.158445	0.251271	0.284628
			0.299276	0.167687	0.223041	0.182679										Test details	Mean rank 1	Mean rank 2	Mean rank diff.	n1	n2	Z
			0.363829	0.161522	0.133132	0.205075										HC point med_Gpr opposite kino vs. HC point med_Gpr kino side	373	166.4	206.6	126	126	11.13
			0.522247	0.291746	0.0830012	0.199363										HC point med_Gpr opposite kino vs. HC point lat_Gpr opposite kino	373	216.2	156.8	126	129	8.496
			0.659432	0.187071	0.0748644	0.218292										HC point med_Gpr opposite kino vs. HC point lat_Gpr kino side	373	267.1	105.9	126	129	5.739
			0.280466	0.13771	0.110872	0.213403										HC point med_Gpr kino side vs. HC point lat_Gpr opposite kino	166.4	216.2	-49.78	126	129	2.697
			0.682956	0.20126	0.238357	0.117238										HC point med_Gpr kino side vs. HC point lat_Gpr kino side	166.4	267.1	-100.7	126	129	5.454
			0.36422	0.208903	0.15865	0.312961										HC point lat_Gpr opposite kino vs. HC point lat_Gpr kino side	216.2	267.1	-50.9	129	129	2.774
			0.574224	0.079157	0.112203	0.14696
			0.513208	0.0237299	0.0864867	0.176429
			0.348577	0.215584	0.225024	0.278606
			0.230838	0.140052	0.139449	0.256271
			0.324199	0.299477	0.282175	0.293188
			0.352486	0.102448	0.215619	0.436819
			0.363478	0.105571	0.106602	0.202961
			0.634506	0.235821	0.147003	0.225412
			0.554242	0.159291	0.24639	0.147465
			0.723319	0.41906	0.23645	0.275261
			0.644738	0.218408	0.12881	0.310109
			0.474977	0.25441	0.195298	0.226302
			0.719855	0.32688	0.253245	0.312899
			0.350396	0.154142	0.165621	0.326765
			0.0777868	0.038712	0.345368	0.450469
			0.214644	0.17804	0.234736	0.48892
			0.166634	0.219656	0.325924	0.523189
			0.278697	0.140682	0.2432	0.307537
			0.0871145	0.0671892	0.235203	0.417607
			0.139764	0.0619071	0.418785	0.522231
			0.0071939	0.0343855	0.300375	0.514185
			0.0980899	0.136376	0.259848	0.307657
			0.11665	0.0857116	0.416901	0.307986
			0.213522	0.0811978	0.112326	0.190943
			0.282856	0.0555272	0.501977	0.552169
			0.107755	0.0364885	0.434616	0.234348
			0.290098	0.145956	0.485837	0.16743
			0.215456	0.184337	0.263969	0.303123
			0.124467	0.154631	0.398785	0.382651
			0.0665846	0.0757058	0.292157	0.270835
			0.0764549	0.0897824	0.192472	0.285034
			0.225501	0.0753649	0.275654	0.302324
			0.141131	0.108365	0.418793	0.486455
			0.260798	0.166924	0.138435	0.18754
			0.0878345	0.0880778	0.0778081	0.118098
			0.575443	0.200819	0.179622	0.171314
			0.222369	0.118373	0.277388	0.322079
			0.665048	0.186559	0.106738	0.0841179
			0.417943	0.197957	0.37133	0.262774
			0.539447	0.147105	0.315548	0.0931606
			0.573484	0.221855	0.285052	0.132948
			0.883751	0.308664	0.185771	0.222439
			0.265503	0.358068	0.325691	0.181664
			0.350823	0.16422	0.649788	0.364302
			0.762394	0.258989	0.590717	0.405507
			0.409769	0.286089	0.270479	0.3706
			0.641138	0.154933	0.381664	0.392152
			0.254153	0.127913	0.233508	0.288477
			0.617993	0.157747	0.192659	0.390744
			0.573945	0.136429	0.114137	0.0817271
			0.476438	0.145797	0.126734	0.218884
			0.442291	0.176732	0.194235	0.218095
			0.357391	0.129402	0.192841	0.116714
			0.411545	0.246094	0.216561	0.273756
			0.394399	0.231373	0.0735786	0.142118
			0.745285	0.304854	0.222654	0.23249
			0.80207	0.216262	0.383675	0.304349
			0.37901	0.223314	0.249379	0.247637
			0.556387	0.244423	0.182313	0.261725
			0.222771	0.125843	0.18067	0.183749
			0.471996	0.245914	0.291576	0.157721
			0.465583	0.256674	0.28411	0.27961
			0.964338	0.371064	0.516258	0.472396
			1.61207	0.443854	0.498138	0.390421
			1.17182	0.21913	0.245576	0.23672
			0.334474	0.25787	0.160272	0.383524
			0.36016	0.205909	0.226628	0.124215
			0.192514	0.147024	0.2442	0.418038
			0.59747	0.201901	0.311655	0.11934
			0.409667	0.0920497	0.337208	0.264001
			0.700268	0.380285	0.294573	0.289975
			0.723999	0.27091	0.115306	0.254775
			1.13667	0.203535	0.280345	0.437903
			0.659189	0.162	0.28661	0.258767
			0.292936	0.203441	0.193564	0.239134
			0.723373	0.190674	0.244824	0.454698
			0.297415	0.182715	0.398131	0.416104
			0.598132	0.416202	0.281075	0.501827
			0.675308	0.212781	0.226638	0.470631
			0.415384	0.142401	0.193428	0.321973
			0.980358	0.310587	0.172492	0.298179
			0.328907	0.216393	0.234741	0.322088
			0.920147	0.17724	0.204135	0.331625
			0.851037	0.19464	0.615487	0.452549
			0.368305	0.165017	0.182205	0.17275
			0.5367	0.239266	0.125724	0.266443
			0.457821	0.195923	0.324239	0.460742
			0.516445	0.25386	0.279417	0.318674
			0.710935	0.27159	0.153068	0.264644
			0.431271	0.204191	0.26076	0.43822
			0.654401	0.198793	0.346871	0.285918
			0.332582	0.269932	0.209608	0.349776
			1.07153	0.143141	0.16189	0.227769
			0.407638	0.250335	0.0970513	0.243915
			0.542425	0.169947	0.0903086	0.161688
			0.687977	0.154867	0.132478	0.251677
			1.33797	0.204945	0.221591	0.256305
			1.02565	0.310471	0.151669	0.129335
			0.655102	0.242054	0.143189	0.204216
			0.505305	0.208425	0.297805	0.211594
			0.661596	0.240443	0.107964	0.173731
			0.570122	0.323138	0.183143	0.213967
			1.48831	0.39581	0.221876	0.336477
			1.13033	0.196037	0.166606	0.291286
			0.406168	0.339067	0.182651	0.493178
			1.13141	0.234797	0.0698949	0.120009
			1.38327	0.240806	0.112801	0.211899
			0.31202	0.214486	0.0816892	0.105054
			0.937498	0.263341	0.0179295	0.275015
			0.571712	0.174679	0.168861	0.221448
					0.0889818	0.0938355
					0.159759	0.131011
					0.163785	0.265897
			n=126 hair cells		n=129 hair cells
			N=3 animals		N=3 animals

## Sheet: Figure 3b
E17.5 Emx2del			Emx2 control (wild-type)		Emx2 mutants (homozygotes)
Utricle
GPR156 signal			Opposite		Opposite
LES region (50x50µm)			basal body (BB)	basal body (BB)	basal body (BB)	basal body (BB)					Kruskal-Wallis test				Number of families	1
			side	side	side	side					P value	<0.0001			Number of comparisons per family	6
Figure 3b											Exact or approximate P value?	Approximate			Alpha	0.05
			2.4464	1.12853	0.375691	1.36221					P value summary	****
			4.525	1.86357	1.07249	1.16884					Do the medians vary signif. (P < 0.05)?	Yes			Dunn's multiple comparisons test	Mean rank diff.	Significant?	Summary	Adjusted P Value
			2.26909	0.983338	0.754075	1.03779					Number of groups	4			control_Gpr opposite kino vs. control_Gpr kino side	127.4	Yes	****	<0.0001	A-B
			2.44304	0.490196	1.44713	0.961402					Kruskal-Wallis statistic	104.8			control_Gpr opposite kino vs. Emx2 mut_Gpr opposite kino	146.4	Yes	****	<0.0001	A-C
			4.53112	1.98326	0.304835	1.50736									control_Gpr opposite kino vs. Emx2 mut_Gpr kino side	148.5	Yes	****	<0.0001	A-D
			3.64179	1.00446	0.79747	1.56438					Data summary				control_Gpr kino side vs. Emx2 mut_Gpr opposite kino	18.99	No	ns	>0.9999	B-C
			4.51062	0.509507	0.130999	0.929867					Number of treatments (columns)	4			control_Gpr kino side vs. Emx2 mut_Gpr kino side	21.06	No	ns	>0.9999	B-D
			3.33502	0.920814	0.853905	0.421497					Number of values (total)	392			Emx2 mut_Gpr opposite kino vs. Emx2 mut_Gpr kino side	2.071	No	ns	>0.9999	C-D
			3.20021	0.581092	0.571663	0.681502
			2.32726	0.978759	0.375867	0.844197									Test details	Mean rank 1	Mean rank 2	Mean rank diff.	n1	n2	Z
			2.7813	1.00064	0.751266	0.285115									control_Gpr opposite kino vs. control_Gpr kino side	308.5	181.1	127.4	83	83	7.246
			3.57582	1.80794	0.405507	0.736628									control_Gpr opposite kino vs. Emx2 mut_Gpr opposite kino	308.5	162.1	146.4	83	113	8.94
			3.49052	1.54859	1.27574	1.1136									control_Gpr opposite kino vs. Emx2 mut_Gpr kino side	308.5	160	148.5	83	113	9.067
			2.73299	1.68004	0.500002	0.636315									control_Gpr kino side vs. Emx2 mut_Gpr opposite kino	181.1	162.1	18.99	83	113	1.159
			3.61745	1.24245	0.811987	0.743069									control_Gpr kino side vs. Emx2 mut_Gpr kino side	181.1	160	21.06	83	113	1.286
			2.44359	0.736114	0.960004	0.80006									Emx2 mut_Gpr opposite kino vs. Emx2 mut_Gpr kino side	162.1	160	2.071	113	113	0.1374
			3.80731	1.40584	0.682947	0.612949
			2.10686	1.06755	1.3905	0.829332
			2.7797	1.09341	1.23133	1.77801
			2.93005	1.05726	1.00951	0.453879
			2.88655	1.32446	0.852044	0.414803
			3.02059	0.957221	1.79101	0.787841
			2.58989	0.385802	0.649799	0.620177
			1.10394	1.34289	0.453081	1.11571
			1.59444	0.181082	0.367674	0.646645
			2.54691	2.00544	0.405124	0.675759
			2.06004	0.79177	0.400553	0.537725
			1.05497	1.22137	0.758549	0.458857
			1.64261	0.441523	0.636438	0.869236
			0.375547	0.313934	0.86859	0.570864
			1.03131	0.289359	0.209488	0.688329
			0.700006	0.532898	0.556362	0.396189
			1.12616	0.255256	0.35722	0.589523
			0.937952	0.495254	0.196405	0.690343
			0.980804	0.411381	0.630606	0.73096
			0.600838	0.219527	0.699758	0.899934
			1.14248	0.633054	0.395521	0.289555
			1.99843	0.81239	0.321944	0.614536
			1.69942	0.50057	0.363607	0.371637
			1.12138	0.360614	0.562855	0.625856
			1.0334	0.31094	0.432244	0.745619
			1.21454	0.505099	0.23739	0.467073
			1.99186	0.82092	0.475695	0.613524
			1.65449	0.8049	0.400022	0.575516
			0.784939	0.514612	0.27153	0.451773
			1.72217	0.719465	0.208951	0.576056
			1.32176	0.521321	0.412173	0.582092
			1.76352	0.478424	1.13471	1.56079
			1.27656	0.415581	0.673312	0.494418
			2.06724	0.979814	0.80941	0.736438
			2.25898	0.485488	1.02041	1.21599
			1.2624	0.492918	0.751125	0.35312
			0.920737	0.567412	0.780989	0.551444
			1.61237	0.569545	1.75693	1.13419
			1.69929	0.390364	0.755664	0.602719
			1.21657	0.321497	0.387392	0.854014
			0.598958	0.338517	0.678183	1.27153
			1.14416	0.448823	0.976816	0.561667
			0.830586	0.173306	2.99074	0.669974
			1.29209	0.265024	1.72946	0.735301
			1.13006	0.147677	0.93698	0.329269
			0.973949	0.149254	0.300752	0.585773
			0.187229	0.0642188	0.568767	0.614664
			1.00067	0.177025	0.406189	0.172556
			0.48827	0.0455375	0.120066	0.0280317
			1.26799	0.447717	0.636267	0.0616093
			0.614568	0.138655	0.515952	0.338488
			0.595141	0.167018	0.683045	0.201746
			1.41598	0.426916	0.326211	0.033926
			0.249642	0.332945	0.428619	0.585413
			0.995398	0.268264	0.295902	1.35287
			0.799137	0.248805	0.861158	0.168756
			0.815033	0.314023	0.294148	0.590202
			0.874773	0.288092	0.423788	0
			0.585166	0.358017	1.06543	0.272942
			0.674124	0.164964	0.334965	0.250871
			0.671977	0.143942	0.292362	0.409973
			1.37884	0.807911	0.446785	0.167779
			0.426713	0.220494	0.477587	0.112693
			1.35006	0.0676427	0.581638	0.0811939
			0.453749	0.146695	0.457563	0.226772
			0.460899	0.336946	0.017469	0.288613
			0.412006	0.267594	0.463542	1.16065
					0.396928	0.117196
			n=83 hair cells		0.260546	0.0358912
			N=3 animals		0.625393	0.224142
					0.4817	0.434813
					0.0249006	0.159942
					0.13095	0.142409
					0	0.174017
					0.282557	0.167841
					0.166405	0.0661684
					0.101785	0.104644
					0.13208	0.283329
					0	0.0523119
					0.260027	0.152641
					0.514933	0.236887
					0.10214	0.195628
					0.0980891	0
					0.0463964	0.0866667
					0.34266	0.539628
					0.090552	0.283055
					0.433981	0.200305
					0.739981	0.311743
					0.0614581	0.130187
					0.151623	0.0086575
					0.0652039	0.0977116
					0.0133665	0.00617646
					0.000365535	0.172533
					0.205786	0.122105
					0.302757	0.195293
					0	0.194854
					0	0.0739476
					n= 113 hair cells
					N=4 animals

## Sheet: Figure 3d
E18.5-P0 Emx2 GOF			Emx2 control (0; R26-LSL-Emx2)		Emx2 Gain-of-Function (Gfi1-Cre; R26-LSL-Emx2)
Utricle
GPR156 signal			Opposite		Opposite
Medial region (50x50µm)			basal body (BB)	basal body (BB)	basal body (BB)	basal body (BB)				Kruskal-Wallis test				Number of families	1
			side	side	side	side				P value	<0.0001			Number of comparisons per family	6
Figure 3d										Exact or approximate P value?	Approximate			Alpha	0.05
			0.0686737	0.139463	1.83067	0.096673				P value summary	****
			0.10362	0.0284283	1.24524	0.122263				Do the medians vary signif. (P < 0.05)?	Yes			Dunn's multiple comparisons test	Mean rank diff.	Significant?	Summary	Adjusted P Value
			0.0482177	0.0932151	0.583554	0.119465				Number of groups	4			control_Gpr opposite kino vs. control_Gpr kino side	-10.95	No	ns	>0.9999	A-B
			0.163299	0.152753	1.03286	0.0966993				Kruskal-Wallis statistic	145.2			control_Gpr opposite kino vs. Emx2 mut_Gpr opposite kino	-156.7	Yes	****	<0.0001	A-C
			0.15232	0.0901088	2.5124	0.153111								control_Gpr opposite kino vs. Emx2 mut_Gpr kino side	-48.02	Yes	**	0.0055	A-D
			0.112377	0.18168	1.90211	0.200487				Data summary				control_Gpr kino side vs. Emx2 mut_Gpr opposite kino	-145.8	Yes	****	<0.0001	B-C
			0.134271	0.161843	1.12145	0.151527				Number of treatments (columns)	4			control_Gpr kino side vs. Emx2 mut_Gpr kino side	-37.07	No	ns	0.0632	B-D
			0.116597	0.0824471	1.89414	0.282405				Number of values (total)	314			Emx2 mut_Gpr opposite kino vs. Emx2 mut_Gpr kino side	108.7	Yes	****	<0.0001	C-D
			0.0436221	0.123901	1.14393	0.438318
			0	0.0451158	1.858	0.169047								Test details	Mean rank 1	Mean rank 2	Mean rank diff.	n1	n2	Z
			0.187321	0.0125324	1.63511	0.173494								control_Gpr opposite kino vs. control_Gpr kino side	104.5	115.5	-10.95	80	80	0.7628
			0.0264159	0.0802305	0.494546	0.343092								control_Gpr opposite kino vs. Emx2 mut_Gpr opposite kino	104.5	261.2	-156.7	80	77	10.81
			0.0885494	0.131471	1.84615	0.224501								control_Gpr opposite kino vs. Emx2 mut_Gpr kino side	104.5	152.5	-48.02	80	77	3.313
			0.0163147	0.0442509	0.872806	0.223305								control_Gpr kino side vs. Emx2 mut_Gpr opposite kino	115.5	261.2	-145.8	80	77	10.06
			0.509044	0.143047	1.81937	0.123224								control_Gpr kino side vs. Emx2 mut_Gpr kino side	115.5	152.5	-37.07	80	77	2.558
			0.0905814	0.144133	0.989014	0.169164								Emx2 mut_Gpr opposite kino vs. Emx2 mut_Gpr kino side	261.2	152.5	108.7	77	77	7.43
			0.173083	0.195857	3.25241	0.33645
			0.119369	0.0495454	1.86092	0.322514
			0.0936559	0.126228	4.08056	1.02524
			0.086241	0.164987	3.19107	0.98732
			0.122138	0.117292	1.11665	0.235366
			0.145914	0.157592	2.6501	0.55638
			0.119513	0.212201	0.317576	0.159623
			0.105142	0.112055	1.9395	0.457985
			0.206809	0.101942	1.32603	0.191463
			0.0927949	0.566103	1.23889	0.0236526
			0.168027	0.159132	0.745625	0.336499
			0.309397	0.0872646	0.959301	0.128452
			0.254783	0.1325	1.38757	0.417037
			0.154811	0.220848	0.289776	0.00488352
			0.117377	0.103825	2.16338	0.251934
			0.0164317	0.0828445	1.31063	0.480531
			0.329901	0.246862	2.49994	0.410568
			0.0465035	0.00643109	0.980775	0.173125
			0.00408351	0.0112454	1.42195	0.225835
			0.066838	0.140281	1.23032	0.237773
			0.123931	0.224896	1.05876	0.307673
			0.0470869	0.02399	1.10616	0.192367
			0.0209519	0.176291	2.87987	0.437352
			0.0811127	0.1616	2.08297	0.311594
			0.0465162	0.1043	1.90305	0.530451
			0	0.347614	0.249657	0.243738
			0.0471342	0.0864944	2.03943	0.314286
			0.074064	0.102328	1.42343	0.397357
			0.075078	0.175479	1.0763	0.607842
			0.119663	0.0212168	1.35988	0.236652
			0.079986	0.566638	0.711843	0.0698377
			0.0933766	0.00311614	0.395486	0.0465631
			0.142199	0.271595	0.227899	0.186742
			0	0.0730458	0.303913	0.130443
			0.0729512	0.178089	0.684731	0.13252
			0	0.0289542	0.456944	0.0882075
			0.0312368	0.0587501	0.528444	0.255375
			0.380391	0.214699	0.36873	0.803194
			0.18832	0.090421	0.717731	0.12657
			0	0.00558434	4.93572	0.544465
			0.821907	2.02347	5.11309	0.741535
			0.220838	0.391245	3.00562	0.454485
			0.332648	0.71858	6.74181	0.630972
			0.253207	0.0888364	5.20386	0.775469
			0.527976	0	3.88356	0.499269
			0	0.255809	5.44485	0.855211
			0.000576658	0.638578	7.59055	0.965721
			0.946193	1.2711	5.42019	0.540493
			0.600146	0.400506	3.0754	1.64664
			0.311156	0.63978	7.85958	0.649256
			2.07682	1.85084	5.20891	0.446251
			0.679024	0.773459	5.3417	0.483656
			1.63993	2.86731	2.28892	0.310931
			0.0193612	0.581236	3.86236	0.457232
			0.200221	0.290502	2.86139	0.731256
			1.11659	1.15408	3.05644	0.4814
			0.552909	0	3.90357	0.297243
			0.304947	1.6796	1.7924	0.106047
			0.684124	1.59203	1.12993	0.00276437
			1.11957	0.270473	1.95935	0.368889
			0.834409	0.353847	1.47642	0.320882
			0.439538	0.0190346
			0.464875	0.365328
			1.59555	0.885974
			N=3 animals		N=3 animals
			n=80 hair cells		n=77 hair cells

## Sheet: Zebrafish Figure 4
	Proportion of bundle orientation in AP and DV neuromasts													HC per neuromast and proportion of Emx2+ HC per neuromast																	GCaMP6s Bundle responses per neuromast
	Figure 4 e													Fig 4 l and m																	Fig 4 q
	A-P bundles													A-P HCs				D-V HCs				A-P HCs				D-V HCs					A-P HCs
	A to P orientation				P to A orientation				90					Proportion Emx+ HCs				Proportion Emx+ HCs				# HCs per NM				# HCs per NM					sibling				sa 34566
	sibling	sa 34566	exon2		sibling	sa 34566	exon2		sibling	sa 34566	exon2			sibling	sa 34566			sibling	sa 34566			sibling	sa 34566			sibling	sa 34566				A to P orientation	P to A orientation	no response		A to P orientation	P to A orientation	no response
	0.461538	0.0714286	0.0833333		0.538462	0.928571	0.916667		0	0	0			0.5	0.533333			0.428571	0.533333			13	14			14	15				58	42	0		8	92	0
	0.529412	0.0714286	0.0769231		0.470588	0.857143	0.923077		0	0.0714286	0			0.533333	0.5			0.533333	0.529412			17	14			15	17				50	50	0		0	100	0
	0.470588	0.272727	0.0625		0.529412	0.727273	0.9375		0	0	0			0.533333	0.5			0.5	0.5			17	11			14	16				43	43	14		7	93	0
	0.5	0.214286	0		0.5	0.785714	0.888889		0	0	0.111111			0.5	0.454545			0.533333	0.4375			12	14			15	16				50	44	6		8	77	15
	0.5	0.0909091	0		0.5	0.909091	0.923077		0	0	0.0769231			0.5	0.5			0.5	0.5			16	11			14	16				36	55	9		21	79	0
	0.529412	0.142857	0		0.470588	0.857143	1		0	0	0			0.5	0.5			0.538462	0.5			17	14			13	14				37.5	37.5	25		14	79	7
	0.470588	0.0666667	0.0714286		0.529412	0.866667	0.857143		0	0.0666667	0.0714286			0.5	0.545455			0.5625	0.5			17	15			16	16				46	54	0		21	65	14
	0.5	0.214286	0.142857		0.5	0.785714	0.857143		0	0	0			0.5	0.545455			0.466667	0.5			15	14			15	12				43	50	7		6	74	20
	0.5	0.2	0		0.5	0.8	0.9375		0	0	0.0625			0.533333	0.533333			0.571429	0.538462			12	15			14	13
	0.454545	0.133333	0.142857		0.545455	0.733333	0.857143		0	0.133333	0			0.5625	0.5			0.5	0.5			13	15			14	16			mean	45.44	46.94	7.625		10.63	82.38	7
														0.529412												12	9			sem	2.549	2.201	3.053		2.632	4.097	2.922
mean	0.491608	0.147792	0.0579899	mean	0.508392	0.825065	0.916064	mean	0	0.0271429	0.0321963										mean	14.9	13.7			13	15
sem	0.00836754	0.0233072	0.0179685	sem	0.00836754	0.0219256	0.016932	sem	0	0.0148911	0.0137053		mean	0.5174	0.5112		mean	0.5134	0.5039		sem	0.6904	0.4726			15	11			Test for normal distribution
													sem	0.006576	0.008922		sem	0.01379	0.008952							19	14			D'Agostino & Pearson test
																										14	12			K2	0.8808	0.3129	3.803		0.2774	0.5089	2.171
	2-way ANOVA																				Test for normal distribution					15	13			P value	0.6438	0.8552	0.1494		0.8705	0.7754	0.3377
	Number of families	3											Test for normal distribution				Test for normal distribution				D'Agostino & Pearson test					13	12			Passed normality test (alpha=0.05)?	Yes	Yes	Yes		Yes	Yes	Yes
	Number of comparisons per family	3											D'Agostino & Pearson test				D'Agostino & Pearson test				K2	4.834	4.322							P value summary	ns	ns	ns		ns	ns	ns
	Alpha	0.05											K2	1.773	0.8677		K2	0.9873	7.096		P value	0.0892	0.1152		mean	14.41	13.94
													P value	0.412	0.648		P value	0.6104	0.0288		Passed normality test (alpha=0.05)?	Yes	Yes		sem	0.3744	0.5387
	Tukey's multiple comparisons test	Mean Diff.	95.00% CI of diff.	Significant?	Summary	Adjusted P Value							Passed normality test (alpha=0.05)?	Yes	Yes		Passed normality test (alpha=0.05)?	Yes	No		P value summary	ns	ns							2-way ANOVA
													P value summary	ns	ns		P value summary	ns	*											Number of families	1
	A to P																				Unpaired t test				Test for normal distribution					Number of comparisons per family	3
	sib vs. sa34566	0.3438	0.2746 to 0.4131	Yes	****	<0.0001							Unpaired t test				Mann Whitney test				P value	0.1686			D'Agostino & Pearson test					Alpha	0.05
	sib vs. exon2	0.4336	0.3689 to 0.4983	Yes	****	<0.0001							P value	0.5756			P value	0.4805							K2	13.17	1.348
	sa34566 vs. exon2	0.0898	0.004744 to 0.1749	Yes	*	0.0392																sibling	sa 34566		P value	0.0014	0.5098			Sidak's multiple comparisons test	Mean Diff.	95.00% CI of diff.	Significant?	Summary	Adjusted P Value
														sibling	sa 34566			sibling	sa 34566			number of neuromasts			Passed normality test (alpha=0.05)?	No	Yes
	P to A													number of neuromasts				number of neuromasts				10	10		P value summary	**	ns			sib - sa34566
	sib vs. sa34566	-0.3167	-0.3870 to -0.2464	Yes	****	<0.0001								11	10			10	10			number of animals								P to A	-35.44	-51.76 to -19.11	Yes	***	0.0008
	sib vs. exon2	-0.4077	-0.4701 to -0.3453	Yes	****	<0.0001								number of animals				number of animals				10	8		Mann Whitney test					A to P	34.81	20.78 to 48.84	Yes	***	0.0003
	sa34566 vs. exon2	-0.091	-0.1617 to -0.02034	Yes	*	0.0144								10	10			10	9						P value	0.8547				no response	0.625	-12.83 to 14.08	No	ns	0.9986
	90																									sibling	sa 34566
	sib vs. sa34566	-0.02714	-0.06872 to 0.01443	No	ns	0.2167																				number of neuromasts				Test details	Mean 1	Mean 2	Mean Diff.	SE of diff.	N1	N2	t	DF
	sib vs. exon2	-0.0322	-0.07046 to 0.006069	No	ns	0.0993																				17	17
	sa34566 vs. exon2	-0.005053	-0.06736 to 0.05725	No	ns	0.9722																				number of animals				sib - sa34566
																										16	16			P to A	46.94	82.38	-35.44	5.24	8	8	6.763	7
																														A to P	45.44	10.63	34.81	4.504	8	8	7.729	7
	Test details	Mean 1	Mean 2	Mean Diff.	SE of diff.	N1	N2	q	DF																					no response	7.625	7	0.625	4.317	8	8	0.1448	7
	A to P																														sibling				sa 34566
	sib vs. sa34566	0.4916	0.1478	0.3438	0.0248	10	10	19.6	9																						number of neuromasts				number of neuromasts
	sib vs. exon2	0.4916	0.05799	0.4336	0.02318	10	10	26.45	9																						8				8
	sa34566 vs. exon2	0.1478	0.05799	0.0898	0.03046	10	10	4.169	9																						number of animals				number of animals
																															4				3
	P to A
	sib vs. sa34566	0.5084	0.8251	-0.3167	0.02517	10	10	17.79	9
	sib vs. exon2	0.5084	0.9161	-0.4077	0.02235	10	10	25.79	9
	sa34566 vs. exon2	0.8251	0.9161	-0.091	0.02531	10	10	5.085	9
	90
	sib vs. sa34566	0	0.02714	-0.02714	0.01489	10	10	2.578	9
	sib vs. exon2	0	0.0322	-0.0322	0.01371	10	10	3.322	9
	sa34566 vs. exon2	0.02714	0.0322	-0.005053	0.02231	10	10	0.3203	9
	sibling	sa 34566	exon2
	number of neuromasts
	10	10	10
	number of animals
	10	8	9
	Figure 4 i
	D-V bundles
	D to V orientation				V to D orientation				90		exon2
	sibling	sa 34566	exon2		sibling	sa 34566	exon2		sibling	sa 34566	0.142857
	0.5	0	0		0.5	1	0.857143		0	0	0.0714286
	0.461538	0.133333	0		0.538462	0.733333	0.928571		0	0.133333	0.125
	0.5	0	0		0.5	0.777778	0.875		0	0.222222	0
	0.473684	0.153846	0.0769231		0.526316	0.846154	0.923077		0	0	0
	0.5	0.0833333	0		0.5	0.833333	1		0	0.0833333	0.1
	0.4	0	0		0.6	0.833333	0.9		0	0.166667	0.0625
	0.461538	0.0833333	0		0.461538	0.833333	0.9375		0.0769231	0.0833333	0.0909091
	0.545455	0.133333	0		0.454545	0.8	0.909091		0	0.0666667	0.0833333
	0.5	0	0.0833333		0.5	0.8	0.833333		0	0.2	0.0833333
	0.461538	0.1875	0.0833333		0.538462	0.8125	0.833333		0	0
											0.0759361
mean	0.478977	0.0774679	0.024359	mean	0.511932	0.826976	0.899705	mean	0.00769231	0.0955556	0.0147316
sem	0.0119149	0.0231556	0.0124152	sem	0.0132383	0.0219294	0.0163936	sem	0.00769231	0.0262389
	2-way ANOVA
	Number of families	3
	Number of comparisons per family	3
	Alpha	0.05
	Tukey's multiple comparisons test	Mean Diff.	95.00% CI of diff.	Significant?	Summary	Adjusted P Value
	D to V
	sib vs. sa34566	0.4015	0.3351 to 0.4679	Yes	****	<0.0001
	sib vs. exon2	0.4546	0.4197 to 0.4895	Yes	****	<0.0001
	sa34566 vs. exon2	0.05311	-0.009288 to 0.1155	No	ns	0.0952
	V to D
	sib vs. sa34566	-0.315	-0.3890 to -0.2411	Yes	****	<0.0001
	sib vs. exon2	-0.3878	-0.4504 to -0.3251	Yes	****	<0.0001
	sa34566 vs. exon2	-0.07273	-0.1547 to 0.009213	No	ns	0.0814
	90
	sib vs. sa34566	-0.08786	-0.1653 to -0.01046	Yes	*	0.0278
	sib vs. exon2	-0.06824	-0.1165 to -0.01995	Yes	**	0.0085
	sa34566 vs. exon2	0.01962	-0.05414 to 0.09338	No	ns	0.7454
	Test details	Mean 1	Mean 2	Mean Diff.	SE of diff.	N1	N2	q	DF
	D to V
	sib vs. sa34566	0.479	0.07747	0.4015	0.02379	10	10	23.87	9
	sib vs. exon2	0.479	0.02436	0.4546	0.01249	10	10	51.47	9
	sa34566 vs. exon2	0.07747	0.02436	0.05311	0.02235	10	10	3.361	9
	V to D
	sib vs. sa34566	0.5119	0.827	-0.315	0.02648	10	10	16.82	9
	sib vs. exon2	0.5119	0.8997	-0.3878	0.02244	10	10	24.44	9
	sa34566 vs. exon2	0.827	0.8997	-0.07273	0.02935	10	10	3.505	9
	90
	sib vs. sa34566	0.007692	0.09556	-0.08786	0.02772	10	10	4.482	9
	sib vs. exon2	0.007692	0.07594	-0.06824	0.0173	10	10	5.58	9
	sa34566 vs. exon2	0.09556	0.07594	0.01962	0.02642	10	10	1.05	9
	sibling	sa 34566	exon2
	number of neuromasts
	10	10	10
	number of animals
	10	9	9

## Sheet: Zebrafish Figure S4
Supplementary Figure 4
Individual HC recordings?
Sibling																gpr156 sa34566
P to A	deltaF/F per HC															P to A	deltaF/F per HC
Time (s)	1	2	3	4	5	6	7	8	9	10	11	12	13	14		Time (s)	1	2	3	4	5	6	7	8	9	10	11	12	13	14
-1.8	-2.62795	-2.43083	-0.834131	-1.2956	-5.6602	0.609566	-0.378976	-2.3634	-0.454841	-0.142299	-0.882721	0.612905	-2.05975	-4.8528		-1.8	-3.94185	-2.05092	-3.83551	-6.1799	-1.56067	-2.66656	-4.459	-0.434219	-0.723523	-1.71929	-3.17819	-2.02321	-1.75147	-3.20886
-1.7	-1.12291	0.509055	2.55086	3.69961	-4.23516	0.107899	1.71789	-1.84186	2.93788	1.37817	1.74856	2.34218	2.47025	2.0672		-1.7	0.082921	-0.27723	0.471075	-2.63057	1.80847	-0.292575	-1.80473	1.70773	1.99268	1.50546	1.62923	2.6467	1.95185	0.0932853
-1.6	1.45119	3.93641	1.90342	4.10211	-5.56305	1.25537	1.00722	2.45716	2.68282	0.168273	3.14495	2.00837	2.93571	-0.164471		-1.6	-0.0902335	-0.0969852	0.460814	-4.1416	2.75629	2.22545	2.5294	-0.450542	1.909	2.28157	1.40825	3.29636	-0.559933	1.13404
-1.5	0.547384	0.165544	0.220964	3.199	-1.24003	1.72729	1.80155	1.3749	4.15817	1.10523	1.33585	0.707267	1.19143	-0.459378		-1.5	1.22399	1.12825	1.15342	-5.47627	1.94119	1.30421	1.31545	-2.14777	2.70822	2.35236	-0.435128	1.70293	0.455677	0.274467
-1.4	-0.636402	0.855177	0.427944	-1.18408	-2.17646	2.1137	0.0259159	-2.44081	4.11828	0.304747	1.14772	0.593938	0.668375	-4.15804		-1.4	-1.23681	-0.291828	-1.13317	-5.46958	-1.13533	0.923261	0.0599108	1.91019	-0.541694	1.29526	-0.211837	1.51082	-0.274194	-0.515388
-1.3	-0.721573	1.77399	-0.792169	-0.135886	0.697567	3.83757	-0.485823	-1.46256	0.59013	4.01753	-0.746612	3.21794	0.963353	0.881817		-1.3	-2.18321	-0.413268	-1.11733	-2.67733	-1.52109	0.654418	-0.947693	0.995867	1.35866	-1.15517	1.29938	1.6673	-1.2871	1.66518
-1.2	-1.60631	1.54117	-0.602493	0.288432	0.335664	0.636601	-1.34024	0.0802624	-0.171599	1.53038	-0.125872	2.47921	4.8598	-0.246948		-1.2	-1.1127	1.17588	-3.47105	-2.95654	-0.720375	-0.315704	-0.808714	1.70986	-0.0338519	1.00814	2.1101	-0.549248	-0.599978	0.203437
-1.1	-2.62132	0.633265	-2.24392	0.661578	-1.39002	1.06621	-0.659443	0.981581	-0.0423521	-0.937515	1.03597	2.3379	1.23813	-0.181985		-1.1	-0.234865	1.578	-3.23707	-4.36515	-0.860296	-0.533387	-1.60521	-2.2465	0.606759	0.180016	-0.511565	-1.81784	0.0268374	1.49834
-1	-4.43864	-2.87879	-4.96504	-2.76221	-0.488808	0.978856	0.655748	3.82872	-2.85277	1.28369	-1.14053	0.436031	-1.2526	-1.32157		-1	-0.132273	-0.73643	-1.82857	-5.65128	-0.176708	-2.02719	-0.360715	-1.97656	0.0283751	-1.32816	-1.92225	-2.41092	-0.222904	0.526011
-0.9	-1.95593	-0.272559	-2.56856	-5.28204	-1.06543	-0.612639	-1.17646	2.60956	-0.884511	-1.77212	-0.420185	0.758461	0.476888	1.35498		-0.9	0.981268	-0.834277	1.15527	-3.11732	-1.38237	-0.658199	-0.903473	0.0275703	-0.694611	-0.0670128	0.601675	-0.283792	-1.39103	-1.23029
-0.8	-1.00509	-1.08118	-2.46552	-1.28385	-0.103676	-0.317218	-2.10363	1.93513	-0.63495	-2.0643	0.520326	-0.87123	2.35662	1.21084		-0.8	-1.40097	-2.35134	1.21958	-3.454	-2.37137	-0.2313	-2.20061	-0.518038	-2.10639	0.65927	-0.958637	0.252707	0.143832	0.477796
-0.7	-2.06288	-1.54892	-4.41609	-3.19992	-1.46464	-1.03415	-2.47513	1.31685	0.788125	-0.448477	0.235963	-2.30224	0.929902	-0.0795152		-0.7	-2.75824	-0.58107	-3.22962	0.0730759	-2.66159	0.245121	-1.78472	0.411906	-2.17781	-0.681332	-1.95328	-0.754615	0.106941	-1.2896
-0.6	-3.39406	-3.25194	-2.29499	-3.75671	-1.93496	-1.89159	-2.37567	0.0347777	-1.04744	-0.878894	-0.512033	-2.84326	-0.220517	0.668561		-0.6	-1.82485	-0.466496	-3.74322	-1.41033	-1.86728	-0.894455	-1.17879	-2.26783	-4.671	-0.978564	-0.834939	-0.131516	-0.329545	-0.577304
-0.5	-2.51633	-3.19789	-4.43797	-1.29056	-0.366987	-0.946795	-2.8273	0.347319	-0.825398	0.752661	-1.10955	-0.827136	-0.453226	-0.348591		-0.5	-1.3334	-1.67156	-2.31887	-0.329951	-2.54446	0.0518811	-2.6907	-2.42626	-2.31671	-0.0742358	-0.193766	0.457381	-2.3432	0.691552
-0.4	-4.91271	-3.06121	-1.92383	-1.31068	-3.70007	-3.34437	-2.492	1.18526	0.273207	-0.125671	1.45864	-2.59575	0.125869	0.655232		-0.4	-2.66415	-1.81317	-0.952342	0.684976	-3.92402	-2.00438	-0.392301	-2.62161	-2.81622	-0.799432	1.92712	0.150012	0.481322	0.851213
-0.3	-4.20802	-4.96846	-2.03236	-4.50472	-2.54751	-4.12705	-3.95797	-1.11568	-0.115214	-1.25332	0.800262	-0.918646	-0.758341	0.966773		-0.3	-1.06364	-0.42229	-1.98425	-1.97904	-4.33537	-0.737055	-3.06974	-3.19564	-1.48507	-1.18695	1.50969	0.732628	-2.19605	-1.78099
-0.2	-5.84528	-5.81659	-1.23899	-2.41002	-3.79722	-2.37796	-2.09062	0.16106	1.09612	-2.24276	-0.0229763	1.9837	-0.476589	4.18478		-0.2	-3.4704	-0.873759	0.815035	-4.92984	-3.61421	-2.17025	-3.41929	1.40507	-3.36701	-0.39494	0.951911	-0.981666	-1.83516	0.453021
-0.1	-5.11494	-3.75446	-3.16951	-1.76854	-3.91411	-3.74337	-0.836583	1.20074	-0.908578	1.47352	-1.13387	0.0093004	-1.15686	3.58167		-0.1	-3.98139	-1.86467	-1.76334	-5.53237	-4.94219	-2.62387	-5.3313	-1.02814	-3.10805	-1.58639	-0.620439	-1.91844	-1.985	-0.435892
0	-4.87887	-4.59689	-4.77901	-5.61244	-5.74187	-2.67877	0.00729087	-2.54385	-2.80396	-0.513228	0.612175	-0.644573	-2.46683	3.16848		0	-2.8288	-2.03462	-0.0407034	-2.54373	-3.39595	-2.61865	-3.90256	-1.73288	-2.49373	-1.78357	-2.05753	-3.43573	-1.89816	0.947017
0.1	47.6706	27.4451	33.6614	23.8465	44.357	8.74083	17.9842	-5.74514	-5.90312	-1.63562	-5.94608	-6.48435	-9.37161	-6.92704		0.1	27.9696	12.8978	23.3799	62.0867	30.5073	12.3692	30.9548	12.8778	17.932	2.47298	1.44021	1.89015	13.5073	0.222978
0.2	61.0844	40.8827	46.7116	39.1466	65.4052	15.4581	24.8477	-6.60097	-7.46371	-0.427481	-10.2515	-8.10931	-8.10211	-9.11291		0.2	39.0225	19.999	30.2107	89.8638	46.5087	18.4295	41.1818	17.7861	28.6794	8.39843	4.16473	7.04067	17.6084	3.56291
0.3	63.8985	44.6105	49.8696	39.6489	73.9392	19.7669	25.7401	-11.9097	-7.72014	-1.8911	-9.26336	-11.3014	-9.44088	-12.3217		0.3	44.0727	25.0175	31.6696	102.204	58.2835	23.0501	46.2287	22.2022	29.1846	5.8151	5.29837	11.3934	22.2013	-0.0657285
0.4	65.3771	45.6535	53.6056	39.3814	77.3406	21.6357	26.9351	-15.6543	-9.1611	-0.992636	-9.82217	-17.7761	-9.62303	-13.4422		0.4	47.2382	25.6586	32.5103	107.349	65.7054	26.925	48.5482	23.0753	32.3311	7.07227	5.09453	9.97327	20.6763	-0.77346
0.5	62.2709	43.1205	55.807	47.1875	76.4203	26.0581	29.8748	-18.2881	-10.6481	-7.15582	-13.0178	-24.1398	-8.68666	-14.75		0.5	47.3578	25.9878	34.8781	109.755	72.767	26.8207	55.1381	23.8148	31.0284	5.11157	5.89459	11.4249	20.7348	-1.39779
0.6	44.3137	47.1143	57.97	54.6103	85.0473	36.3383	39.4428	-16.8899	-6.53354	-2.381	-4.7433	-12.3023	-0.0126903	-6.87788		0.6	43.5287	30.5488	30.921	109.169	80.0222	33.7964	61.1621	23.7502	37.9449	8.80365	14.6162	11.9139	29.1894	2.14547
0.7	43.9722	46.0063	59.4044	59.0235	84.6981	31.7179	39.6997	-15.7302	-6.77073	-2.53408	-3.57816	-3.986	1.79386	-6.44721		0.7	39.8157	27.6323	29.7335	110.355	80.0002	30.4513	54.8575	22.0366	37.8218	9.50104	12.5357	15.5988	23.9422	6.9589
0.8	39.6804	43.6594	42.9737	47.0273	78.8923	33.213	34.6902	-12.8071	-3.86611	1.87418	-0.372596	-2.07939	6.95202	-3.57492		0.8	39.4644	25.3509	24.3456	105.688	75.2795	33.8117	49.8711	20.5021	34.6083	12.5401	12.5875	11.0728	28.9676	7.29647
0.9	35.6748	37.7178	35.5207	38.8582	70.4815	29.3176	30.907	-10.899	-3.81454	-0.165031	0.167378	-1.6901	2.85788	-1.08414		0.9	37.4235	21.9211	20.0092	103.611	69.4179	32.1263	44.1651	18.1044	32.4682	10.8593	12.2753	10.3568	24.1866	7.29779
1	34.6543	32.7168	35.5134	39.3856	62.4713	27.6018	26.1805	-8.69098	-1.79749	0.80865	-2.50264	-3.18465	-0.0484821	-0.606818		1	36.1593	19.0484	18.7181	97.3512	64.7559	27.8655	42.2868	14.7895	28.2259	10.8124	9.50167	8.0543	21.7463	7.72726
1.1	30.401	30.2265	27.7367	36.3434	56.26	26.9299	24.2752	-8.12203	-2.84589	-0.413483	-2.36876	-4.55024	1.05287	4.27723		1.1	33.7665	17.6691	18.0964	92.4748	57.2549	25.1604	31.9308	14.8386	26.5258	9.68738	9.86904	10.0857	20.5017	6.92827
1.2	28.5498	25.2655	24.8925	33.0336	51.6758	18.4879	21.0582	-6.57679	-0.254096	1.9538	0.421856	-6.58962	0.396711	3.97819		1.2	34.1034	14.6582	15.6737	90.3879	50.7117	23.5881	28.3942	9.88404	23.4884	10.271	9.25381	7.05744	17.5877	5.82431
1.3	23.6824	22.2534	21.3981	31.1947	40.8098	17.8673	18.9198	-5.9048	0.0456454	2.46733	-1.18146	-6.09411	1.33853	2.64201		1.3	31.3998	16.0254	14.7536	82.7295	45.8419	20.1719	25.7109	9.43932	22.1923	8.11275	7.38542	6.77104	17.2605	5.21105
1.4	23.4782	17.6911	20.1716	27.6737	40.0861	15.9822	17.8823	-7.87869	-0.595087	-0.0959124	-3.00165	-6.13016	0.454322	5.396		1.4	28.4771	12.0287	12.7616	79.804	40.5651	19.4329	19.5385	11.1784	20.4519	7.96938	6.22167	4.34282	14.5773	4.16053
1.5	23.2826	18.7834	15.83	25.0197	35.6342	13.8927	14.7581	-7.47617	-1.57061	-1.07136	-2.01688	-7.18091	-0.979418	4.60463		1.5	27.1718	10.5722	12.495	74.5878	37.1768	16.4019	16.8205	9.98704	18.3465	6.1228	4.43251	4.5489	13.4155	3.48732
1.6	19.7787	16.7873	11.6991	22.5946	31.3366	13.3874	13.9712	-7.62373	-1.72942	-1.87797	-5.34634	-7.15719	-0.177701	3.53584		1.6	26.9161	10.4576	8.51934	69.0327	30.5317	14.5474	17.8465	10.6755	13.0933	5.78801	6.88184	5.58766	12.1249	5.78129
1.7	16.5699	11.8778	11.2258	16.8992	27.0305	9.93693	13.168	-8.69872	-1.54106	-1.5254	-3.64123	-6.9609	-1.42695	3.51836		1.7	24.6395	12.6231	11.6178	65.3631	25.759	13.4179	13.9225	9.81727	15.3349	4.23794	5.11398	6.56147	11.1327	3.84576
1.8	17.0004	7.13824	9.35914	15.794	25.0338	10.5674	11.7882	-6.27538	-3.40755	-3.2847	-8.42575	-7.73993	0.750096	8.4499		1.8	24.5134	9.46712	11.2496	61.1858	22.5602	12.8688	13.0512	8.13213	13.5766	4.48677	4.72483	2.62645	9.08623	4.83567
1.9	16.9129	7.66052	8.64056	16.4514	22.6934	11.0637	11.2835	-8.22316	-2.83284	-3.68712	-3.45976	-6.4341	-1.39116	5.54845		1.9	22.6086	9.76667	10.5198	55.7834	19.8706	12.7701	9.01666	7.60642	12.8124	3.8627	4.48022	2.31977	9.6874	2.66357
2	15.3017	4.90044	8.08977	10.1623	17.0299	8.36976	10.0723	-9.79888	-3.21026	-4.03968	-6.08106	-7.57019	-4.19478	2.59034		2	23.2066	8.12343	5.5383	52.6336	19.3194	10.7826	8.19016	8.94911	13.028	4.3351	3.83719	5.59465	10.1243	1.77662
2.1	12.6164	5.99543	9.8242	11.6532	12.9498	6.97912	7.93573	-7.78918	-4.8334	-1.5184	-0.988945	-7.98935	-2.42013	8.57818		2.1	20.1928	7.88654	9.46829	45.8858	16.6214	9.80624	9.72681	8.54345	12.3563	5.18453	4.85269	3.60162	7.45777	1.32304
2.2	12.8567	4.76845	7.50525	11.2105	14.3037	6.60626	7.5108	-5.91204	-3.00263	-1.81498	-2.64537	-8.89595	-2.65832	8.75395		2.2	17.6955	7.42822	9.36201	42.1062	13.8583	8.75106	9.04034	5.57743	9.47224	3.22707	2.92732	2.03476	8.08459	0.881848
2.3	12.4379	4.41922	7.86362	12.6226	12.2035	5.87309	8.29211	-5.6387	-2.61558	-1.32857	-6.96183	-8.86181	-3.52151	6.03744		2.3	20.2233	7.30505	7.76522	40.6397	11.4454	7.58932	7.04358	5.41971	9.34648	1.80665	3.73017	2.41616	6.95829	-0.00837924
2.4	9.51687	3.18028	4.26252	7.69109	10.237	4.48606	6.83739	-6.16605	-2.03466	-0.845664	-4.93029	-7.82006	-3.72622	8.12168		2.4	16.5559	5.83735	5.25119	37.0183	9.72043	7.58313	6.89355	7.6803	10.1277	3.83164	2.83791	4.59151	8.26413	2.11682
2.5	9.71016	3.22132	6.34621	10.0147	7.48339	2.58744	6.18014	-6.30732	-2.91257	-3.40104	-6.29907	-8.76745	-2.09011	10.0418		2.5	15.0475	4.90994	4.06456	33.5598	5.95234	7.57043	5.31004	5.46304	9.37145	3.06564	3.44479	3.9677	8.52872	1.27937
2.6	9.64988	4.16248	3.73268	10.8877	7.16303	6.63597	5.57315	-5.45583	-0.983508	-3.32406	-3.50069	-7.92819	-0.938919	10.42		2.6	16.0419	2.53758	4.50266	30.865	3.0785	6.08184	4.38666	2.86928	9.56119	2.29277	0.594722	0.500704	5.68981	0.522111
2.7	9.53515	1.60301	3.38619	7.5343	7.91779	2.47847	7.08903	-5.14475	-2.90984	-3.57601	-6.77594	-9.07517	-2.91362	6.6622		2.7	14.7682	4.24732	1.94854	27.1959	3.66774	5.44736	2.43097	2.6732	9.05773	0.987556	0.936167	4.28553	4.60672	1.68603
2.8	7.39467	0.999642	2.71503	6.62113	6.6547	-0.47663	6.04271	-7.49116	-1.91987	-3.04761	-4.21884	-6.75178	-3.08486	8.37492		2.8	14.0621	4.39152	2.86486	27.7508	0.6172	6.23956	3.03005	4.41872	7.78352	2.53402	1.55602	0.919844	5.98365	-0.472387
2.9	7.10533	-1.17161	1.10914	6.4794	5.13319	3.53676	1.9815	-8.0601	-2.29386	-0.497467	-5.36404	-6.66739	-5.05097	8.34661		2.9	15.6385	4.26664	3.11095	24.792	-0.0731808	6.72543	5.34583	3.45183	5.43757	1.39133	-0.366104	-0.409534	5.41577	-0.126331
3	7.21501	-0.214869	-0.980035	7.98878	1.54666	2.64148	2.98177	-6.63824	-2.13159	-1.35393	-8.24095	-6.4744	-5.46896	10.6966		3	14.2732	2.24232	2.23938	26.2709	0.352159	6.88902	3.52331	5.09789	6.64605	-0.0962633	-0.386029	0.191926	4.60356	-0.0794089
3.1	5.24059	-2.52021	-0.0635502	6.33098	3.91797	2.10468	2.52768	-10.4941	-3.85718	-3.61187	-5.55436	-6.0543	-2.75327	7.67936		3.1	12.2719	3.81647	1.84975	20.0816	-3.36516	3.89392	2.43729	4.24253	6.77618	-0.673751	-0.174301	1.8147	5.55841	-1.39323
3.2	3.93506	-1.88255	-0.824997	4.6413	2.06838	1.12835	1.02936	-8.19365	-3.26938	-5.69397	-5.66944	-5.95425	-2.95253	7.53605		3.2	11.0107	4.00744	2.38199	18.7559	-0.217489	4.60727	2.61943	2.70089	4.56255	1.74346	-1.34964	-1.07316	6.40032	-1.30524
3.3	3.63212	-0.313602	-1.89284	6.4509	1.64947	3.92315	1.84196	-10.0587	-3.49762	-2.59443	-7.39782	-6.28378	-2.66375	9.36624		3.3	10.5738	2.69723	1.71083	17.2163	-0.149524	5.22902	-0.202784	2.54958	6.23154	-1.94826	-1.89075	0.340022	5.48912	-2.50372
3.4	3.40616	-4.53089	-2.08523	6.092	-0.88097	1.48594	2.55895	-7.10412	-3.7135	-0.820301	-5.44814	-8.21456	-4.58707	11.9145		3.4	10.1144	1.53507	2.78191	17.187	-1.70697	4.62388	-0.631293	2.15247	5.87442	-1.52426	-1.12217	-0.486366	2.8311	-0.104163
3.5	3.23349	-3.09136	-1.90379	3.74574	-0.788033	-1.40705	1.5738	-6.86998	-4.01667	-1.50264	-6.43624	-9.16906	-4.90464	13.5805		3.5	11.916	1.9681	-1.63376	16.1818	-1.40996	4.62584	3.07005	2.57943	3.86936	0.33459	-3.22173	-1.40639	1.12343	-0.744138
3.6	0.972456	-3.64585	-3.84797	5.83456	-2.17997	0.420439	3.04997	-7.72242	-2.04291	-3.11673	-9.02769	-8.30419	-4.63922	14.9101		3.6	11.5947	2.08396	0.719015	17.211	-1.03738	3.68276	2.44044	3.27281	4.91133	1.80991	-2.53886	-1.92262	0.784153	-2.69923
3.7	1.13385	-3.40056	-2.37704	3.67865	-1.30199	-0.687402	1.91085	-8.24347	-3.25838	-3.19021	-6.96407	-6.98554	-6.38274	12.7475		3.7	10.5417	0.350186	0.757226	14.9888	-0.491715	1.63725	1.16226	2.13967	3.89565	-0.143207	-3.85827	-0.642152	2.69655	-2.77547
3.8	2.28537	-3.92181	-2.52204	4.17759	-0.97954	-3.23721	1.35448	-8.45731	-1.32932	-2.93213	-5.98149	-8.02349	-5.98499	11.4138		3.8	11.7324	-1.08104	2.99722	14.3644	0.447704	2.03971	-0.654473	-1.0267	4.6287	-0.728646	-4.23446	-2.78117	2.31678	1.03825
3.9	-0.708357	-5.47205	-3.01721	2.84765	-1.06051	-4.31171	0.325379	-9.27686	-2.97307	-4.88826	-4.46223	-6.7238	-9.09218	9.13883		3.9	8.43277	0.273803	-0.413568	12.4593	-3.12491	1.54438	-2.62544	-0.293543	3.78391	-1.96812	-3.40427	-2.64774	1.12478	-1.19643
4	-0.245565	-4.81412	-2.65975	0.909787	-3.37971	-1.99607	-1.0313	-9.23283	-3.07413	-4.01079	-6.30678	-7.70722	-4.20257	8.01505		4	9.11991	-1.23982	-2.4438	13.1669	-3.23564	3.23762	0.227308	0.508524	6.1518	-2.92662	-5.50986	-2.88385	0.561857	-3.41348
4.1	-1.00081	-4.3885	-5.11004	2.48456	-4.09295	-2.12848	-1.70823	-9.69438	-3.81936	-5.85844	-6.07663	-7.56876	-4.77699	5.8775		4.1	9.55232	-2.84742	-0.156261	10.7527	-3.72934	1.07643	-1.86421	1.66155	3.03772	-3.37843	-5.03592	-3.01659	-0.0770966	-3.87684
4.2	0.0752709	-3.65106	-4.47077	5.02202	-5.88127	-0.566697	-1.23339	-6.29716	-3.35737	-5.54526	-6.69185	-9.72289	-5.78262	8.16832		4.2	8.89721	-0.295687	-1.012	11.8723	-4.48727	1.19635	-1.11194	2.86571	-0.206484	-2.0566	-4.97246	-3.26179	-0.186906	-0.602726
4.3	-3.41351	-7.38607	-4.78266	0.767221	-10.4162	-0.787383	-2.53594	-9.76792	-2.73657	-6.62306	-9.01441	-9.39097	-6.37651	5.99746		4.3	7.95732	-0.472072	-1.35223	10.8698	-3.86286	0.00854257	-2.12322	-0.124473	4.2979	-3.51711	-4.1608	-2.44097	0.618115	-2.09837
4.4	-2.84417	-7.38295	-8.36371	0.428449	-7.6133	-1.67993	-3.32745	-9.70502	-4.57698	-6.79452	-8.88053	-8.52467	-6.32124	10.2268		4.4	6.98191	-2.02688	-2.98072	8.96781	-4.78309	-0.39457	-1.60362	0.122756	2.80023	-5.18926	-4.2743	-2.84754	-0.54958	-3.67742
4.5	-4.64865	-8.70555	-6.11313	0.0393634	-4.19362	-1.09269	-5.41236	-7.08381	-2.74139	-6.23026	-9.67056	-7.49526	-4.11851	7.24282		4.5	8.53987	-1.94578	-2.41489	7.98539	-4.46409	0.712429	-1.21143	-2.94557	2.96498	-3.16787	-2.47077	-1.57054	-1.85316	-2.05339
4.6	-3.50957	-8.25238	-6.22531	0.595326	-7.24083	-0.463141	-4.06201	-9.53521	-4.39753	-6.94849	-8.075	-8.55692	-7.14007	5.9		4.6	7.64352	-1.69687	-0.886151	6.16975	-3.77371	1.33777	-2.72915	-0.545046	-0.932092	-2.34155	-2.65052	-4.39834	-1.65652	-0.495848
4.7	-4.9831	-9.73559	-8.11567	-1.70229	-10.6394	-2.36355	-3.37735	-10.3625	-6.36097	-7.74808	-8.64924	-7.42462	-6.11187	5.95246		4.7	7.43782	-4.59279	-2.1884	7.80101	-6.34533	0.0952196	-1.59415	0.454532	-0.43565	-2.00676	-4.25993	-2.61072	-2.01875	0.632889
4.8	-4.8532	-9.8125	-8.29531	-4.17768	-10.1149	-2.93095	-3.5197	-8.81241	-4.05931	-5.87857	-6.9397	-7.812	-6.57343	7.78262		4.8	7.21813	-2.50539	-2.31702	3.34631	-7.29355	-1.56282	-2.2285	-0.856202	-2.99105	-4.1419	-4.29052	-4.14057	-3.59683	-2.18634
4.9	-4.68287	-8.35893	-9.25189	-2.54084	-9.38826	-3.21649	-4.7537	-8.33394	-2.44854	-5.29681	-7.79945	-8.23259	-6.58899	11.0448		4.9	7.77014	-2.211	-1.64587	5.06798	-8.70229	-0.451267	-5.23919	-0.0129184	-2.09412	-4.21017	-6.39471	-5.15071	-4.04276	-3.0316
5	-6.76268	-7.91147	-6.96212	-3.09511	-10.8084	-2.37885	-3.68173	-8.65905	-4.75502	-6.23373	-10.8744	-8.35445	-7.05289	12.5484		5	6.9744	-3.67441	-4.63716	4.18621	-8.31413	-0.705125	-2.07637	-1.15956	-2.52835	-4.91947	-6.49015	-5.04174	-4.31408	-1.23747
same HCs A to P																same HCs A to P
	deltaF/F per HC																deltaF/F per HC
Time (s)	1	2	3	4	5	6	7	8	9	10	11	12	13	14		Time (s)	1	2	3	4	5	6	7	8	9	10	11	12	13	14
-1.8	-1.76066	-3.16647	-0.261116	-1.58848	-0.733733	-3.26514	-1.23683	-4.65665	-0.211614	-3.42206	-2.33537	-2.66581	-2.86088	-3.23791		-1.8	-4.03444	-2.80524	-2.95071	-1.32434	-1.2384	-2.47936	-2.28974	-1.92529	-2.2571	-3.97624	-3.55391	-0.317335	-0.684694	-4.31943
-1.7	-0.270345	-1.74921	1.53294	1.6415	1.1796	1.34591	3.07153	-3.07387	0.186517	-0.819576	2.75487	-1.12554	-0.174751	2.07979		-1.7	-0.0853404	0.761915	3.27984	3.25895	2.11992	-2.051	2.00348	0.255417	1.62737	-1.86552	1.19359	-0.442786	0.5471	0.00847082
-1.6	-0.547369	0.544066	-0.167931	0.114236	1.87488	-1.52318	4.35928	-0.912848	1.64149	2.72004	0.424002	-0.0868268	-0.750915	1.04261		-1.6	1.2501	0.445313	2.44996	0.373143	2.75629	-2.83626	4.59364	1.4602	1.59007	-1.29454	1.55686	2.13166	1.12128	1.77883
-1.5	-0.0334744	2.54881	-1.64871	-0.864995	3.16217	0.131183	0.397084	-1.38012	-1.00512	-1.05978	-0.319256	1.0254	-0.936349	2.45206		-1.5	-0.675551	1.92279	-1.48764	0.561486	1.6393	-0.519544	2.21677	1.30493	3.02863	0.0973342	-0.300815	1.0747	1.04002	-0.30579
-1.4	2.12594	0.787897	1.95591	0.109256	3.04461	-0.297962	0.95317	0.40691	-1.52082	-1.73392	-0.702062	1.43567	0.987453	-1.14183		-1.4	-2.67497	2.76331	2.04556	-0.128064	2.15002	-2.0167	0.95557	1.58974	-0.602031	-0.0102947	0.369165	2.17862	1.36233	0.024763
-1.3	2.45503	-0.231111	0.980552	-0.692529	0.324388	-1.08357	-1.04185	-2.93816	0.944249	-1.15285	-0.460707	-0.671996	-0.68933	-0.647877		-1.3	3.7618	0.727455	-0.103852	1.63999	1.43069	-1.29956	2.96165	0.119267	-1.54211	-1.62673	1.77819	-0.0810126	1.92894	-1.06822
-1.2	2.55884	-0.480901	0.0521832	4.6118	1.0859	-1.56886	0.00862827	-3.65121	-0.792637	-1.04936	-1.9462	-1.01645	-2.4376	0.177088		-1.2	1.96878	-0.319805	0.843421	-0.0323613	2.28969	0.992366	0.91494	0.0589052	-0.22587	-0.994515	1.0125	1.89941	0.0476603	-0.559725
-1.1	0.910948	-0.909957	0.987966	2.20444	-1.3908	-2.75588	-1.52133	-1.16281	0.426486	0.314073	-1.20716	-3.07075	0.066605	0.818073		-1.1	1.24429	-0.59602	2.92559	-1.43661	2.04396	0.267151	2.37817	-0.0485356	1.01818	0.449954	3.44444	1.66145	1.08175	-0.748536
-1	0.131584	0.213836	1.01435	-0.0919115	0.318429	0.237517	-1.6412	-1.47433	-2.12109	1.7174	2.58262	-2.85079	-2.19837	-3.46751		-1	0.279396	-0.340275	1.03105	0.541855	1.80628	2.67153	-1.52173	1.66482	1.17784	2.04537	1.3426	1.15563	-1.13915	0.0899095
-0.9	-0.0879274	0.623028	0.302823	-1.06616	-0.64661	-2.94612	-1.67353	-3.78039	-4.08765	0.0966527	0.503762	-2.87274	-1.91738	-0.102474		-0.9	-0.341478	-2.98778	0.339665	-0.757503	0.416959	1.75	-2.5386	1.44843	2.40048	2.24702	3.25302	-2.07922	-1.45766	-0.922237
-0.8	1.42587	-0.815612	0.367963	-0.915517	-0.225852	-2.49526	-2.6121	-3.20585	-3.21577	-1.09588	-3.03827	-2.23244	-2.28967	-1.31927		-0.8	1.90745	-0.847476	0.240346	0.0032107	1.73242	1.9082	-0.505985	0.911908	1.79068	0.775949	0.985303	0.513846	-1.60067	0.156864
-0.7	0.334432	0.272426	2.29393	0.072594	0.653821	1.9383	-1.65264	-4.07371	-3.12157	0.0776634	-1.20825	-2.68539	-2.99537	-2.03053		-0.7	2.37747	-1.59807	1.65422	-1.84151	-0.543212	1.93107	-2.78973	-0.532796	1.68304	0.250751	0.0488624	0.374643	-2.17052	0.901194
-0.6	-0.169258	2.09046	3.33195	1.90613	0.148327	0.588751	-0.662343	-1.33021	-1.35304	-0.884139	-0.310749	-2.97114	-3.06189	-1.70243		-0.6	2.94611	0.519626	-1.23576	1.68477	-0.977972	1.77334	1.3184	0.376117	-0.125562	2.96214	1.04677	-0.144956	-0.865608	-0.125438
-0.5	-0.656275	1.16084	-1.32633	0.443247	-1.77039	0.71234	0.912886	-3.66287	-4.36476	-0.028677	2.00627	-0.291363	-0.0402792	0.195908		-0.5	-1.40834	1.49959	0.595557	1.48968	-1.13234	0.345768	-1.2091	0.0743783	-0.0362734	0.85824	2.04902	-0.952647	0.818479	0.402362
-0.4	-1.00444	0.255057	0.0447695	2.92894	-2.40955	-0.46047	-1.21195	-5.90551	-1.4053	0.0548762	-1.14442	-1.43264	-2.03346	1.92985		-0.4	-1.26409	0.964368	1.41037	1.24919	-1.10013	1.09959	-1.66394	-1.10467	-1.2626	-1.09474	-1.10185	-1.60658	1.02108	0.035007
-0.3	-0.459232	-0.887121	-1.4063	1.71086	0.870464	2.11129	1.64553	-4.34933	-0.958345	-0.621145	-0.0417293	-0.456191	-4.59995	-0.805759		-0.3	-1.39425	1.56365	0.163055	-0.552592	-0.62477	1.11435	-1.4162	0.142088	-0.522528	-0.202075	-2.14543	1.36766	-0.814144	0.126712
-0.2	0.69722	0.633452	-1.8812	-2.82634	-2.14695	1.37512	0.186191	-3.56214	-1.61983	-0.82149	-3.12439	-2.07413	-2.80921	1.28161		-0.2	-0.72611	-0.109805	-2.29844	-1.63783	-1.49918	0.781276	-0.341768	-2.86437	-1.35006	-1.54076	-2.02362	0.0290553	-0.102381	-0.686402
-0.1	0.342251	-1.71245	-1.73939	-3.45966	-1.74411	0.408269	-0.243058	-4.09423	-3.00948	-3.44485	0.456974	-1.36388	-1.32635	2.09571		-0.1	1.65545	0.457167	0.103874	0.966383	-3.55569	0.0560601	-1.74801	-2.26678	-3.796	1.55109	-2.88556	-3.44132	-1.07471	0.0675914
0	0.345322	3.00866	-0.00221882	-0.339701	-0.0593591	1.00814	-2.16943	-3.06828	-2.07434	-1.34368	-0.698898	-0.494723	0.550041	-0.0373		0	1.38024	0.20087	-2.56034	1.06209	-1.93884	-0.83737	1.71567	0.601337	-0.0968301	-1.11081	-2.7681	-2.89261	-2.32545	-0.57662
0.1	-6.33845	-2.1857	-4.43213	-3.89771	-1.53524	6.53963	4.13198	55.8756	27.6626	12.4967	7.80897	25.9017	29.5176	2.42019		0.1	-6.1665	-2.22157	-6.44576	-5.11994	-5.77497	-2.6509	-3.0335	-1.2651	-2.49933	2.47838	-3.30104	-0.428206	3.26635	5.72069
0.2	-12.1384	-7.05826	-6.16022	-2.51912	-4.22382	5.64992	4.03299	71.5149	41.3116	17.319	10.0165	41.0312	43.4324	10.3924		0.2	-7.98273	-10.6756	-9.02068	-8.06097	-9.00621	-2.33022	-5.48596	-4.30985	-3.71035	-2.0146	-7.73258	-0.00816056	1.74584	11.0957
0.3	-17.8634	-12.5143	-11.0708	-4.12269	-8.82097	2.61455	1.83155	76.5173	47.0057	20.8121	13.2076	50.3891	45.2628	17.5012		0.3	-13.0899	-13.0006	-8.69857	-7.29411	-13.3499	-5.41837	-9.80175	-7.29276	-4.80824	-6.10613	-11.1238	0.322846	2.55729	12.8999
0.4	-20.5701	-15.8753	-14.043	-5.56772	-11.799	1.5691	1.83702	81.0651	50.4444	23.4839	13.2438	52.1322	46.919	22.9377		0.4	-18.6223	-14.4	-12.3161	-9.15111	-17.5308	-6.19173	-12.5516	-8.34003	-8.52271	-9.62912	-12.8156	-2.7178	-0.603971	14.9586
0.5	-24.9798	-18.6696	-16.03	-5.98696	-14.0633	-1.9246	-1.71781	81.5599	48.5961	24.4049	13.1204	53.2693	47.2453	23.1173		0.5	-18.0577	-17.6619	-11.0958	-10.1861	-22.548	-9.11359	-17.2167	-9.32994	-10.2787	-11.7862	-13.3208	-2.94762	-2.19707	12.544
0.6	-19.4698	-14.1382	-3.45429	-1.57262	-13.2319	-0.766027	2.86513	78.8467	49.3848	24.3404	11.4116	54.876	48.3127	19.3438		0.6	-12.1797	-8.91492	-5.20651	-4.77394	-21.1884	-6.00256	-13.4178	-4.32751	-4.82781	-9.69718	-6.97287	3.36427	-0.0557881	15.5177
0.7	-16.3112	-10.891	1.95095	-3.07115	-10.5947	-1.15695	-0.275877	72.9596	41.5282	25.2281	11.0118	46.7139	39.4977	12.7376		0.7	-10.0319	-6.78108	-7.61078	-3.55925	-16.1012	-5.49367	-9.55006	0.486525	-1.86505	-8.55089	-2.48531	2.67879	1.65647	11.7484
0.8	-12.6941	-10.2881	4.30068	-4.70546	-9.16413	-0.968245	-1.39997	67.3887	40.1393	22.2734	9.25727	41.036	33.6151	10.1497		0.8	-10.6511	-4.29187	-1.69537	-0.92437	-12.4951	-2.94681	-4.16379	-0.114762	-2.84979	-6.86887	-3.10744	4.90846	-1.53513	12.8522
0.9	-10.3367	-7.67553	6.02466	-2.62813	-9.9149	-0.197596	-0.85135	56.0458	30.422	18.8496	5.86091	32.3919	24.9148	5.83447		0.9	-8.74204	-4.72586	0.782186	-2.04027	-11.7429	-3.85787	-3.19319	1.49701	-3.65899	-7.14663	-0.781547	2.26359	-1.78213	12.1778
1	-8.29297	-8.08622	7.74368	-2.85311	-8.4229	-2.19869	-2.81803	51.2052	27.7507	18.1175	4.75397	28.3924	19.8632	1.4808		1	-8.71384	-4.68332	1.36721	-1.62556	-10.8824	-3.4638	-5.10167	1.51395	-1.89502	-6.93691	-1.22476	2.73219	-2.27398	9.5606
1.1	-7.07084	-9.11118	3.67986	-6.9255	-7.75389	-1.76358	-1.29502	45.7751	23.6972	11.8425	5.82583	23.8385	17.3965	0.507361		1.1	-8.81831	-3.6576	0.316577	0.984169	-11.0631	-3.2265	-5.34657	-3.90948	-3.19597	-5.28892	-3.04653	0.665196	-3.51498	8.94837
1.2	-5.62375	-7.39695	3.70872	-3.88286	-5.09337	-1.75533	-2.08587	37.1184	21.1365	9.45555	5.60465	19.1779	14.365	-0.546477		1.2	-5.93357	-1.03969	-1.49567	-3.00099	-11.3407	-3.42378	-3.95105	0.242181	-3.54827	-5.82465	-3.04979	0.216818	-2.97113	6.78955
1.3	-5.66936	-8.64339	7.64392	-4.10287	-7.94964	-3.09065	0.0817482	36.4207	17.6545	8.57444	-0.2544	16.4152	14.0174	2.18988		1.3	-4.48208	-0.755933	-2.78611	1.66514	-10.8418	-4.09181	-6.52767	-1.09951	-4.86451	-5.42999	-2.32979	-0.383686	-2.83463	6.62245
1.4	-6.05768	-5.14639	4.12674	-4.21885	-6.22429	-3.31758	-3.21294	33.1512	16.4058	9.13178	2.14772	14.3111	11.9492	-1.40836		1.4	-7.70834	-4.6914	-3.11226	0.831417	-10.2958	-5.0753	-4.19088	-3.75786	-4.30241	-6.82928	-0.566196	2.53392	-3.23764	6.39325
1.5	-4.70384	-4.83005	4.81022	-2.54189	-5.16915	-2.90118	-3.012	28.4635	14.7081	6.24732	2.48585	14.237	12.1517	-0.813732		1.5	-8.97165	-3.79704	-1.11336	-0.890623	-9.6594	-0.296073	-2.84841	-2.07173	-3.81494	-6.06345	-0.825592	-0.199989	-2.37961	6.09224
1.6	-3.35204	-3.64271	1.89982	-5.18416	-2.88042	-2.88695	-3.21344	27.6348	12.4672	6.29289	1.00886	12.2455	10.0318	-1.57568		1.6	-7.58648	-3.6635	0.544372	-0.415781	-9.44517	-1.55211	-4.1542	-2.71056	-2.16598	-3.94902	-2.18894	0.810045	-3.67586	4.85752
1.7	-3.88125	-6.24832	0.992926	-2.07213	-2.64529	0.289186	-1.66905	26.0656	10.524	5.12597	-0.131051	8.79677	7.83264	-3.55878		1.7	-6.35632	-2.98831	-1.67228	-0.743388	-7.59729	-3.44665	-1.45797	-0.866211	-3.27915	-4.73219	-3.65832	0.199829	-4.01224	3.90449
1.8	-5.53526	-4.6344	0.658177	-3.44976	-3.78755	1.11376	-0.324613	24.0813	11.8339	7.23285	-0.494734	8.04322	6.22027	-3.02207		1.8	-6.97887	-1.27607	0.202198	-2.23168	-9.22814	-3.28274	-2.19268	-2.63917	-2.41797	-2.96974	-0.0463095	0.11079	-2.26532	2.69206
1.9	-6.30238	-6.41468	-2.97446	-1.5548	-3.13287	1.8005	-3.05876	20.4778	8.79055	2.76941	0.634562	8.17781	4.59372	-4.51119		1.9	-5.9601	-2.65286	0.719987	-1.34336	-8.86515	-3.91075	-2.40882	-0.434917	-1.38798	-1.49065	-0.291017	-1.8421	-2.44408	2.98704
2	-5.58427	-5.39121	-0.4425	-2.86599	-3.63718	0.204565	-2.93441	21.2133	12.2637	3.04192	-1.68249	7.61044	4.85137	-4.98199		2	-5.05489	-3.08738	-0.364753	-1.16852	-9.49032	-3.2265	-1.92577	-1.51903	-3.12502	-3.26236	-3.08459	-3.52629	-3.44077	1.92782
2.1	-5.29431	-7.61445	-2.14339	0.0597177	-6.10672	-2.00548	-3.14928	18.5075	9.91891	1.35943	0.593083	7.55589	8.16672	-6.74778		2.1	-4.98608	-3.78573	0.222267	-0.977119	-9.55578	-3.31704	-3.38787	-1.4837	-2.35497	-1.94409	-2.59408	-0.70581	-4.80581	0.489224
2.2	-5.636	-7.76791	-2.7205	-0.873907	-3.04693	-1.86169	-3.99137	17.1803	7.2173	2.71338	-1.73033	4.0366	5.15147	-6.26178		2.2	-6.31157	-3.38944	-4.57832	-1.95501	-9.55473	-3.57529	-3.02108	-3.01745	-2.72623	-6.35852	-3.97972	0.255666	-4.02794	0.857763
2.3	-3.49158	-8.55848	-0.0187083	-1.87195	-3.18479	-1.79653	-4.64443	14.3869	5.03003	0.987238	0.143277	4.27552	3.73586	-7.41776		2.3	-7.39915	-3.36415	-2.83832	-1.01514	-7.6799	-0.580063	-3.62376	-4.35398	-2.98925	-4.82931	-4.18854	-0.608691	-2.65316	3.27537
2.4	-4.18994	-7.57771	1.55438	-0.729192	-5.59766	-3.877	-3.58349	18.183	5.06096	3.2546	-2.07806	2.76607	2.88297	-8.18114		2.4	-5.90123	-4.48193	-1.68631	-2.30347	-9.11298	-3.45046	-3.79023	-3.75564	-2.47792	-4.33256	-3.66919	-1.26182	-7.07708	-0.661674
2.5	-4.24099	-7.44511	-1.45084	1.01611	-3.68251	-2.97907	-2.97122	15.2422	6.28147	-1.10159	-3.30835	1.63191	2.04846	-5.96266		2.5	-5.15019	-2.98616	-1.87198	0.0406476	-7.20209	-4.20808	-5.19196	-0.393703	-1.45587	-5.6502	-4.50777	-0.0688662	-6.15026	0.255777
2.6	-3.7002	-5.05998	-0.383956	1.18855	-5.58513	-1.17943	-3.86154	16.7504	6.42586	2.53203	-3.24455	0.678576	4.14426	-5.6744		2.6	-5.34004	-1.1377	-2.65667	-0.27469	-10.2408	-5.6309	-6.57393	-1.17532	-2.44367	-4.97714	-5.44095	-2.42157	-6.76941	-1.45307
2.7	-3.33605	-4.84794	-1.22903	-0.246554	-6.87659	-0.51964	-4.03912	15.2702	5.47903	-0.718947	-4.12925	-1.21328	1.05187	-5.6563		2.7	-7.3436	-1.32776	-3.63907	0.247385	-9.15148	-3.89169	-2.68645	-0.0684128	-2.32318	-4.09562	-3.55009	-2.27833	-4.58535	1.47785
2.8	-3.07807	-6.41021	-1.38322	1.05179	-8.58702	-2.5372	-5.67502	12.6293	5.92323	0.873302	-0.523419	-0.771599	1.94087	-1.13749		2.8	-10.0385	-2.93447	-1.8529	0.266408	-7.92389	-6.27606	-4.89513	-1.30558	-1.5152	-5.65144	-4.85581	-0.923511	-6.21526	1.7891
2.9	-2.69725	-6.81693	-3.50458	-1.70344	-8.72191	-3.23818	-4.03612	15.1928	4.78385	0.904657	-3.79218	0.082137	1.46806	-5.03414		2.9	-7.97111	-0.894859	-2.45399	0.320394	-7.91233	-6.74827	-2.38399	-1.70817	-2.12562	-5.58711	-6.38827	-1.64462	-5.41737	-0.227989
3	-4.22397	-6.98079	-2.93322	-1.68461	-9.43389	-3.18052	-3.12142	11.2811	4.45037	-0.644874	-3.56035	0.252296	2.18861	-6.80065		3	-7.77548	-0.717165	-2.44596	0.728961	-7.88398	-4.45776	-2.55498	-0.84339	-2.25284	-5.58958	-5.89013	-2.0849	-7.06949	-3.18422
3.1	-4.93561	-6.96341	-3.15255	-0.908572	-9.67679	-3.31907	-3.04383	11.8734	3.87964	-1.16518	-3.95275	-1.66624	1.80993	-5.13264		3.1	-7.98437	-4.89223	-6.46885	-0.96055	-7.58539	-4.54353	-2.42687	-0.312757	-2.99719	-5.11635	-7.06641	-1.435	-5.18716	-3.11485
3.2	-5.91677	-8.60863	-2.009	-0.238625	-9.88507	-2.2953	-2.83991	10.2621	2.6234	-0.57557	-2.6278	-1.72848	2.7145	-7.62561		3.2	-4.87748	-5.25729	1.4244	-0.963632	-5.6794	-1.50397	-4.23886	-1.40862	-5.14465	-2.19215	-3.92969	-1.79841	-5.94766	-3.00146
3.3	-6.1693	-6.68235	-1.9991	-0.536936	-10.4962	-2.2721	-2.62354	7.52284	3.86728	-3.29676	-3.65393	-0.000258018	0.739733	-10.9341		3.3	-2.12291	-3.12346	1.79872	-1.39858	-4.19977	-1.19188	-5.06442	-1.75527	-4.36359	0.180852	-5.86784	-1.55318	-7.36093	-0.808259
3.4	-5.68706	-7.97299	-1.6256	-2.71632	-9.11041	-2.06163	-4.73944	9.31452	0.953887	-1.84597	-4.31855	-1.63125	-0.179009	-11.1536		3.4	-4.13891	-4.03395	2.60448	-1.83538	-5.19075	-0.247463	-5.79012	-0.299498	-2.48097	2.70852	-4.70679	-1.41558	-4.07779	-1.22264
3.5	-6.40243	-9.38827	-1.41453	-1.41801	-9.70423	-2.08936	-2.12517	11.8542	1.66693	-0.0875287	-3.98889	-2.04093	-2.94155	-8.93947		3.5	-3.79985	-4.5024	0.26141	0.473145	-6.35253	-1.82514	-4.20893	-1.30926	-3.89812	-0.508908	-4.26522	-1.74094	-7.29267	-0.237028
3.6	-5.49953	-8.51179	-3.37432	-2.59146	-10.3243	-1.02591	-3.24129	9.95714	2.17783	-1.44814	-4.09843	0.3098	-0.186076	-9.78615		3.6	-0.780834	-3.70227	-2.92059	0.727136	-7.41317	-1.76843	-6.45544	-4.63514	-3.74644	-2.11606	-5.27236	-2.27509	-6.48501	-0.715349
3.7	-4.50474	-8.21433	-3.91022	-5.58158	-8.5536	-1.83023	-3.60142	9.57335	2.81593	1.17051	-2.69375	-1.66445	0.547912	-6.60149		3.7	-1.2807	-3.67159	-0.925699	-0.666689	-7.56439	-1.47825	-4.92221	-4.48133	-2.84611	-0.230521	-3.28745	-0.677477	-5.32311	-0.516897
3.8	-5.82217	-8.92942	-4.99277	-2.07511	-7.06936	-3.11836	-3.54819	8.19343	3.30551	-0.333448	-4.86724	-2.58638	-0.307116	-8.108		3.8	-0.576899	-4.18258	-0.596562	1.25594	-7.56299	-3.06687	-6.0559	-2.79741	-4.18805	-1.74366	-3.07645	-3.73348	-5.4477	-1.1967
3.9	-3.85233	-9.7647	-6.38775	-0.0899452	-6.0578	-5.76277	-1.86602	4.02713	1.36438	-2.03681	-0.0651401	-0.788787	-2.03912	-7.45178		3.9	-3.77995	-5.15177	-3.04101	2.19825	-6.80584	-3.1393	-4.49618	-1.13189	-4.40763	-1.72201	-5.04178	-2.40376	-6.05709	-2.24264
4	-3.48443	-7.55883	-4.8155	-2.36251	-4.39929	-5.34863	-2.07691	5.13609	0.479427	-1.90768	-1.34436	-1.45635	-1.71847	-6.87671		4	-2.55396	-2.80147	-2.01847	0.979261	-6.58147	-1.7165	-5.18631	-2.26751	-2.39595	-2.22493	-4.87485	-0.838539	-2.47819	-2.03575
4.1	-4.66368	-7.90098	-6.48917	-2.6638	-5.75283	-4.80941	-3.24379	2.17107	-1.02917	0.0282911	-3.95701	-4.39582	-1.38085	-9.88176		4.1	-2.53239	-3.22038	-0.360739	0.704422	-8.70833	-2.21586	-5.23878	2.02986	-2.48831	0.70421	-3.2907	-0.773793	-4.81339	-2.52856
4.2	-4.40945	-7.44014	-2.33467	-2.58154	-5.83936	-3.15507	-3.58499	2.9522	2.84548	-0.490103	-3.6933	-4.2814	-1.13809	-12.2936		4.2	-1.10992	-1.90335	-2.07867	0.85044	-8.11046	-3.82164	-6.22576	-2.01064	-1.99166	-0.00968106	-3.87912	-6.25776	-5.22073	-4.15958
4.3	-5.59687	-10.6015	-2.629	-2.63507	-4.67859	-3.75794	-4.66283	4.00521	-0.638613	-2.20771	-5.78383	-5.08118	-3.18151	-9.88973		4.3	-3.79902	-0.285345	-5.37708	-0.116403	-9.73535	-1.42632	-3.2152	-2.97332	-0.54942	-2.07957	-3.48757	-0.896007	-5.18444	-1.18706
4.4	-7.38327	-10.9108	-3.23663	-2.40812	-5.22705	-2.69374	-5.0503	6.10376	2.11937	-1.93712	-4.6971	-3.5735	-3.50286	-9.51236		4.4	-3.4749	-1.66752	-4.22609	0.582335	-8.51685	-1.29862	-4.07746	-1.42628	-0.950046	-0.0907245	-4.44033	-1.93194	-4.95315	-4.12399
4.5	-7.28219	-10.8339	-4.10068	-1.2406	-6.33171	-4.64389	-5.07118	1.93651	2.08775	-3.06412	-4.27707	-1.98461	-3.21408	-10.4655		4.5	-4.60227	-1.6449	-2.71791	1.58538	-5.80226	-2.53225	-3.30379	0.850086	-1.71826	-5.8296	-3.02478	-2.68056	-4.94339	-4.41714
4.6	-7.61606	-10.3998	-3.57383	-1.11374	-5.48367	-2.15002	-4.69019	5.26899	0.377661	-0.704698	-5.67538	-3.86104	-0.0593729	-10.0092		4.6	-1.84852	-1.3213	-6.43574	2.31358	-7.11983	-1.65551	-3.31508	-2.37716	-2.48771	-4.27564	-5.1984	-2.75501	-7.96272	-3.4804
4.7	-9.91772	-11.6061	-2.73124	-1.00473	-8.12748	-4.5383	-2.56983	4.80219	0.488382	1.38887	-6.23364	-4.7225	-2.61386	-7.78785		4.7	-3.76255	-1.23999	-5.0369	0.897673	-9.21765	-1.73031	-4.4183	-2.52069	-2.00574	-2.65115	-2.5087	-3.12083	-6.87882	-4.28082
4.8	-9.30546	-12.7293	-5.41324	-1.85904	-9.03582	-1.50969	-3.7551	1.31348	-0.407576	0.00550387	-5.39891	-2.28637	0.95631	-10.199		4.8	-2.47602	-2.48917	-1.015	2.86081	-8.30753	-3.17885	-4.05037	-2.10117	-1.87973	-2.85531	-2.81051	-2.36087	-7.99578	-3.77234
4.9	-7.24033	-10.3105	-6.7258	-5.76594	-9.54668	-4.68583	-3.61135	1.7024	0.566758	-1.72821	-2.82985	-3.5913	-1.64698	-9.21978		4.9	-2.23479	-3.19829	-1.28094	3.41539	-9.2642	-3.32227	-4.79186	-2.10265	-1.14088	-1.40714	-4.35005	-2.35522	-7.3073	-4.60472
5	-5.96817	-9.86748	-4.58051	-2.2981	-8.23492	-3.36026	-2.90058	-0.0794895	0.246344	-0.64773	-6.00501	-1.97631	-2.42274	-10.6488		5	-2.97504	0.132484	-1.30702	4.0485	-10.929	-1.51018	-4.4025	-3.38838	1.8494	-1.58838	-4.42401	-2.83595	-5.24836	-4.06005

## Sheet: Figure 5c
P0 wild-type			IHC		OHC1		OHC2		OHC3
Cochlea			Medial	Lateral	Medial	Lateral	Medial	Lateral	Medial	Lateral
GPR156 signal			Opposite		Opposite		Opposite		Opposite
Base position			basal body	basal body	basal body	basal body	basal body	basal body	basal body	basal body
			side	side	side	side	side	side	side	side
Figure 5c															IHC			OHC1			OHC2				OHC3
			1.31763	0.10686	0.83181	0.0793862	0.973092	0.199185	0.675014	0.0852248					medial-lateral			medial-lateral			medial-lateral				medial-lateral
			1.46034	0.162937	0.924989	0.0780226	0.535102	0.140898	0.596586	0.0509473
			1.34984	0.0674774	1.00934	0.0729702	0.643783	0.0922036	0.449687	0.0837869
			1.39255	0.128024	0.926745	0.0757038	0.732983	0.031159	0.634663	0.23385					Mann Whitney test			Mann Whitney test			Mann Whitney test				Mann Whitney test
			1.65891	0.233949	0.7925	0.0659649	0.678904	0.0822092	0.399317	0.154079					P value	<0.0001		P value	<0.0001		P value	<0.0001			P value	<0.0001
			0.815265	0.278384	0.743725	0.0620433	0.760091	0.0403457	0.850115	0.143765					Exact or approximate P value?	Exact		Exact or approximate P value?	Exact		Exact or approximate P value?	Exact			Exact or approximate P value?	Exact
			1.09251	0.12764	0.676985	0.0860529	0.674017	0.0620305	0.549274	0.0490625					P value summary	****		P value summary	****		P value summary	****			P value summary	****
			0.731353	0.1116	0.826199	0.200767	0.559236	0.121301	0.328932	0.0784362					Significantly different (P < 0.05)?	Yes		Significantly different (P < 0.05)?	Yes		Significantly different (P < 0.05)?	Yes			Significantly different (P < 0.05)?	Yes
			0.909971	0.0921641	0.832026	0.0840982	0.677366	0.128701	0.484	0.133772					One- or two-tailed P value?	Two-tailed		One- or two-tailed P value?	Two-tailed		One- or two-tailed P value?	Two-tailed			One- or two-tailed P value?	Two-tailed
			0.874737	0.22632	0.916736	0.121946	0.771841	0.151431	0.319509	0.0654086					Sum of ranks in column A,B	1457 , 496		Sum of ranks in column C,D	1855 , 630		Sum of ranks in column E,F	2072 , 703			Sum of ranks in column G,H	1942 , 686
			1.30787	0.311209	0.953021	0.0904974	0.573191	0.07957	0.471324	0.0565569					Mann-Whitney U	0		Mann-Whitney U	0		Mann-Whitney U	0			Mann-Whitney U	20
			0.659169	0.140067	0.927091	0.046477	0.613084	0.0537094	0.433427	0.1551
			1.11037	0.373933	0.984471	0.00522419	1.31095	0.136571	0.989277	0.462514					Difference between medians			Difference between medians			Difference between medians				Difference between medians
			0.590643	0.307045	1.29726	0.125183	1.19466	0.25029	1.32247	0.148653					Median of column A	1.087, n=31		Median of column C	0.9267, n=35		Median of column E	0.7943, n=37			Median of column G	0.6474, n=36
			0.988338	0.18377	1.1635	0.13365	0.879874	0.273582	1.35223	0.296668					Median of column B	0.1838, n=31		Median of column D	0.08605, n=35		Median of column F	0.08561, n=37			Median of column H	0.1438, n=36
			1.7253	0.222177	1.19848	0.126749	1.51451	0.467947	0.67252	0.195413					Difference: Actual	-0.9037		Difference: Actual	-0.8407		Difference: Actual	-0.7087			Difference: Actual	-0.5036
			1.34186	0.202421	0.809479	0.0649492	1.07571	0.034967	0.860133	0.105537					Difference: Hodges-Lehmann	-0.9079		Difference: Hodges-Lehmann	-0.838		Difference: Hodges-Lehmann	-0.687			Difference: Hodges-Lehmann	-0.5024
			1.18181	0.231108	1.32257	0.127227	1.04497	0.128183	0.89667	0.18491
			1.0232	0.244254	1.34862	0.0903605	1.09501	0.0651606	1.16329	0.089465
			1.08748	0.198416	1.10301	0.0996069	1.25813	0.10304	0.588442	0.268575
			1.43594	0.1474	1.08805	0.022008	1.12976	0.203288	1.02374	0.488603
			1.31323	0.236362	0.826554	0.0531746	0.934938	0.144638	0.885814	0.358241
			1.47231	0.237633	1.19651	0.210179	0.794311	0.198233	1.30015	0.151636
			0.888889	0.0804442	0.751049	0.0885575	1.04235	0.0207984	0.869522	0.143907
			0.965899	0.166157	0.573855	0.121406	0.769075	0.0397014	0.503302	0.155545
			1.33376	0.393836	0.946362	0.0762841	0.599021	0.0847331	0.639859	0.0786122
			1.0288	0.343754	1.44911	0.0908826	0.550297	0.0541799	0.703077	0.284681
			0.891609	0.124727	0.912854	0.17744	0.883184	0.0419799	0.655032	0.0338936
			0.959271	0.0812054	0.779308	0.0468635	0.800298	0.0240847	0.604188	0.0853381
			0.737577	0.0281542	0.526512	0.122992	0.727302	0.00638647	0.532252	0.00924003
			1.07997	0.0886495	0.697787	0.128063	0.867262	0.0856084	0.68786	0.183028
					1.09379	0.089057	1.05413	0.297101	0.30831	0.0377505
					1.00605	0	0.524707	0.384954	0.480103	0.118207
					1.42694	0.0645392	0.724973	0.181314	1.14005	0.300632
					0.520745	0	0.980421	0	0.697363	0
							0.50443	0.0255789	0.422642	0.203322
							0.797633	0.0592283
			N=3 animals		N=3 animals		N=3 animals		N=3 animals
			n=31 hair cells		n=35 hair cells		n=37 hair cells		n=36 hair cells

## Sheet: Figure 5e-f; S6a-d
HC orientation	Figure 5e-f (50%)
Figure 5e-f	Supplementary figure 6a-d (15, 75%)
COCHLEAR RESULTS	0.15									0.15
at P4	PTXa									Gpr156ko
	IHC		OHC1		OHC2		OHC3			IHC		OHC1		OHC2		OHC3
Watson.two.test value (U2)	0.4844		3.9474		4.3533		2.664			0.2146		6.0003		6.1041		0.9566
Critical value (a=0.001)	0.385		0.385		0.385		0.385			0.385		0.385		0.385		0.385
reject null Ho?	YES		YES		YES		YES			NO		YES		YES		YES
(if U2>critical value)
norm_difference	0.169441		9.47431		5.01223		0.957124			0.220292		20.3994		4.60411		0.23147
	control	mutant	control	mutant	control	mutant	control	mutant		control	mutant	control	mutant	control	mutant	control	mutant
circular mean	93.2997	92.1411	93.2815	-89.694	94.5386	-70.7709	95.2119	74.2633		93.0402	94.5444	95.0469	-93.0027	94.2292	-101.521	94.2405	92.6707
circular SD	4.72452	8.95021	4.67471	32.6947	5.06818	60.8942	5.50559	38.2683		5.31153	8.34503	4.80796	12.0504	3.64338	67.7056	4.42006	9.14412
	0.5									0.5
	PTXa									Gpr156ko
	IHC		OHC1		OHC2		OHC3			IHC		OHC1		OHC2		OHC3
Watson.two.test value (U2)	0.3751		4.4155		4.6074		1.0587			0.2309		6.1244		6.0254		0.5778
Critical value (a=0.001)	0.385		0.385		0.385		0.385			0.385		0.385		0.385		0.385
reject null Ho?	NO		YES		YES		YES			NO		YES		YES		YES
(if U2>critical value)
norm_difference	0.166411		12.3133		6.72698		0.355484			0.312488		19.6287		5.98567		0.37768
	control	mutant	control	mutant	control	mutant	control	mutant		control	mutant	control	mutant	control	mutant	control	mutant
circular mean	92.7935	91.1958	94.6923	-92.1042	93.8828	-84.0306	94.9405	91.3286		92.4511	94.3344	92.6885	-95.2542	92.4777	-84.4088	91.4498	93.799
circular SD	5.65142	13.5503	4.89919	23.2336	4.64692	48.2485	4.04136	16.2798		4.61332	7.4396	5.03152	12.4997	4.07141	55.0319	4.79019	7.64969
	0.75									0.75
	PTXa									Gpr156ko
	IHC		OHC1		OHC2		OHC3			IHC		OHC1		OHC2		OHC3
Watson.two.test value (U2)	0.6871		4.5841		4.626		0.9469			0.6289		6.042		5.804		0.5751
Critical value (a=0.001)	0.385		0.385		0.385		0.385			0.385		0.385		0.385		0.385
reject null Ho?	YES		YES		YES		YES			YES		YES		YES		YES
(if U2>critical value)
norm_difference	0.269925		15.663		7.39002		0.0690238			0.425697		16.8156		2.63076		0.258059
	control	mutant	control	mutant	control	mutant	control	mutant		control	mutant	control	mutant	control	mutant	control	mutant
circular mean	90.7236	95.3588	92.6373	-89.9762	92.8161	-91.8047	91.2609	91.9015		93.6427	96.6188	94.5952	-97.6124	92.6767	-161.843	92.8424	94.432
circular SD	6.78126	27.5635	5.93911	16.7113	4.28263	43.1812	4.03251	14.5274		4.35121	9.6314	4.92822	15.0285	4.63705	75.5526	4.40265	7.91666
	OHC3_15_PTXc	OHC2_15_PTXc	OHC1_15_PTXc	IHC_15_PTXc	OHC3_50_PTXc	OHC2_50_PTXc	OHC1_50_PTXc	IHC_50_PTXc	OHC3_75_PTXc	OHC2_75_PTXc	OHC1_75_PTXc	IHC_75_PTXc	OHC3_15_PTXm	OHC2_15_PTXm	OHC1_15_PTXm	IHC_15_PTXm	OHC3_50_PTXm	OHC2_50_PTXm	OHC1_50_PTXm	IHC_50_PTXm	OHC3_75_PTXm	OHC2_75_PTXm	OHC1_75_PTXm	IHC_75_PTXm	OHC3_15_GPRc	OHC2_15_GPRc	OHC1_15_GPRc	IHC_15_GPRc	OHC3_50_GPRc	OHC2_50_GPRc	OHC1_50_GPRc	IHC_50_GPRc	OHC3_75_GPRc	OHC2_75_GPRc	OHC1_75_GPRc	IHC_75_GPRc	OHC3_15_GPRm	OHC2_15_GPRm	OHC1_15_GPRm	IHC_15_GPRm	OHC3_50_GPRm	OHC2_50_GPRm	OHC1_50_GPRm	IHC_50_GPRm	OHC3_75_GPRm	OHC2_75_GPRm	OHC1_75_GPRm	IHC_75_GPRm
	85.397	95.134	83.716	97.162	96.67	91.999	92.064	95.676	91.908	92.821	97.564	89.925	123.485	87.961	257.972	109.045	93.699	268.541	91.41	107.62	99.411	88.923	258.25	108.364	91.336	87.378	90.968	88.665	101.142	101.813	95.787	91.021	94.02	90.616	91.185	104.877	95.056	237.058	267.321	116.499	104.209	251.613	251.223	89.967	75.892	234.892	295.323	109.695
	90.448	94.146	92.971	96.109	89.841	85.595	93.022	100.275	90.292	91.645	91.42	87.798	235.257	301.759	294.178	77.968	100.692	71.713	264.744	92.69	120.212	243.033	241.55	84.429	89.572	93.437	102.89	91.772	81.997	99.105	90.69	88.544	90.133	98.228	88.266	89.191	110.883	309.73	278.474	109.755	95.299	292.775	257.105	91.634	102.925	221.64	283.995	82.778
	101.642	94.988	100.074	85.715	94.042	92.956	93.687	97.322	97.441	91.521	93.732	87.706	83.606	228.339	279.013	99.537	83.666	255.47	272.368	88.396	77.486	216.997	294.625	111.475	95.834	92.528	87.873	102.382	111.186	101.583	93.289	91.778	96.07	95.149	92.337	91.309	113.734	300.586	282.997	100.811	101.072	209.154	272.609	96.742	65.717	254.192	280.332	99.765
	85.787	101.018	93.493	90.558	99.447	92.261	92.395	95.568	89.603	92.577	92.726	92.479	125.435	208.338	270.858	98.234	107.97	290.705	265.664	77.158	95.324	222.861	264.874	115.573	92.515	96.87	93.813	91.483	86.972	102.966	85.765	99.004	84.537	84.556	93.82	95.668	105.558	221.419	260.9	92.288	104.473	229.114	282.347	88.55	93.989	275.247	253.194	99.951
	91.716	102.529	88.45	82.207	89.367	95.616	89.748	93.189	94.147	95.446	91.456	93.046	119.555	38.851	87.715	100.072	90.148	58.431	284.408	96.895	99.827	271.828	274.716	99.695	91.407	89.451	92.93	94.143	82.805	94.462	93.867	105.095	90.305	83.423	86.867	105.958	95.618	241.078	227.442	93.051	105.125	310.868	270.49	82.555	78.997	261.29	250.044	101.539
	92.663	100.997	85.671	89.118	87.705	93.674	92.175	93.872	93.616	93.053	88.358	94.332	54.634	72.385	288.725	105.418	107.455	106.462	269.8	79.269	91.528	273.232	278.791	92.184	96.306	91.046	88.644	96.874	88.643	94.583	106.892	98.229	92.959	97.155	99.088	98.452	89.012	37.475	238.988	93.985	96.334	283.895	268.007	103.12	111.05	300.25	263.323	91.548
	95.519	84.988	87.445	93.681	87.616	89.462	89.585	91.682	93.513	93.424	97.099	86.304	124.826	314.27	283.658	107.237	87.646	273.128	266.098	92.801	89.761	314.662	267.151	80.124	92.549	94.81	96.71	93.292	88.758	95.668	97.125	105.342	96.258	108.548	101.816	96.027	90.601	322.525	259.838	103.406	95.977	208.034	283.442	96.856	77.771	326.149	273.522	100.805
	90.293	97.353	92.739	92.433	88.695	94.143	94.687	92.013	98.932	93.201	91.374	94.274	132.781	330.574	260.377	92.266	88.939	249.027	273.122	96.59	87.653	325.403	275.211	235.109	94.762	91.372	94.194	96.195	94.545	97.836	99.636	107.673	98.977	94.409	86.01	90.825	90.767	315.935	257.142	118.115	92.158	107.752	276.662	108.7	96.407	292.577	250.029	102.632
	97.915	94.19	92.964	100.801	95.486	101.095	90.217	93.344	94.824	89.762	89.159	101.617	157.199	297.069	278.363	104.735	90.281	298.656	253.942	98.713	134.815	80.019	306.808	102.932	88.276	91.455	90.91	93.974	91.756	97.066	89.523	100.114	92.471	102.118	82.387	95.352	92.111	221.244	300.363	87.36	101.43	264.936	261.49	104.312	86.056	312.16	244.739	76.569
	93.432	94.242	91.049	90.916	88.467	92.022	92.344	100.186	96.768	86.924	88.915	95.569	36.482	59.209	281.609	101.818	108.311	243.712	282.967	103.306	144.698	283.102	253.97	88.317	87.603	92.301	90.495	101.435	91.067	88.442	97.148	97.008	87.237	106.565	96.17	86.56	95.453	238.081	268.305	98.35	109.414	304.426	254.489	106.499	100.18	218.667	282.132	96.732
	94.296	95.547	93.787	103.503	91.204	86.954	94.425	88.372	91.404	95.163	90.58	97.544	58.943	250.189	276.843	98.983	94.459	237.373	287.386	103.196	94.414	219.235	257.153	115.026	89.392	92.19	93.898	99.168	89.726	84.575	91.257	94.918	92.577	96.98	96.244	101.444	93.463	245.026	279.689	110.692	95.041	229.571	247.166	93.268	94.819	320.875	250.137	92.922
	95.735	91.927	95.519	104.566	89.776	92.372	91.112	92.211	98.545	93.303	86.038	84.505	97.176	294.94	274.911	100.241	135.573	88.007	270.946	98.299	94.713	217.139	278.13	90.327	90.229	90.676	93.667	88.256	88.324	105.767	96.829	86.873	95.513	106.59	90.583	90.645	99.34	300.378	268.311	107.648	90.434	305.293	247.142	109.31	89.607	299.123	287.726	91.7
	97.22	93.065	91.429	95.865	90.591	89.562	93.192	96.471	93.508	92.524	85.945	90.852	94.165	299.572	112.958	118.077	76.587	62.892	269.886	86.201	81.619	224.121	256.008	91.142	88.758	94.55	95.611	91.914	82.889	93.589	93.401	103.165	99.562	98.785	92.896	88.439	96.709	220.928	270.019	117.959	104.355	293.509	275.984	93.744	109.757	227.838	246.448	105.691
	82.851	88.045	91.055	91.762	90.069	86.693	90.268	90.961	91.005	87.391	84.783	95.751	92.663	295.504	82.008	109.512	90.77	278.731	101.613	104.019	100.176	312.565	263.187	95.762	91.382	89.506	92.71	99.024	89.908	90.623	96.367	96.387	105.452	96.973	92.786	77.986	100.389	230.346	280.567	124.274	117.794	325.537	257.527	101.462	86.857	239.08	293.048	86.958
	90.03	88.178	89.072	89.864	97.514	90.31	95.447	85.247	94.329	97.022	82.96	90.723	114.62	288.944	87.265	96.137	107.377	272.397	87.585	105.709	99.596	250.342	272.909	101.261	87.543	94.954	95.329	86.668	84.893	95.839	97.606	93.74	103.194	100.613	107.734	98.681	70.004	310.938	275.219	105.168	116.384	289.524	276.186	89.34	109.038	314.965	251.947	94.408
	90.103	96.986	92.524	92.353	91.187	86.224	97.087	102.809	91.282	83.379	87.445	101.44	50.414	36.698	275.115	103.328	98.578	255.985	93.786	94.054	101.729	203.072	259.371	109.754	90.373	100.723	103.014	95.526	107.325	85.813	96.723	89.145	98.41	88.92	94.923	107.062	100.354	229.376	289.418	105.103	104.977	269.725	291.205	89.156	102.927	228.595	230.34	100.893
	90.016	90.92	87.313	90.328	83.744	89.222	86.512	90.015	95.389	87.358	86.3	98.022	135.712	303.376	296.772	100.518	90.256	52.677	306.227	87.573	91.883	317.415	263.468	84.24	87.619	96.645	95.311	79.119	80.4	89.854	105.638	94.981	105.789	92.356	96.577	86.316	82.623	222.352	246.404	104.731	95.566	223.886	290.925	96.06	118.454	115.5	237.041	102.306
	86.818	89.916	93.873	97.528	95.226	90.032	85.186	87.094	92.158	89.707	82.295	93.314	66.179	258.814	263.302	101.599	88.465	307.954	294.335	92.435	101.736	280.335	299.917	91.767	91.457	88.619	100.561	79.935	97.741	87.263	84.659	101.84	97.384	87.522	97.937	85.09	99.255	210.187	273.92	107.942	86.191	236.351	257.78	117.174	78.365	130.009	267.416	89.79
	88.448	91.065	91.268	89.748	93.632	88.156	85.1	86.258	93.41	92.945	81.92	91.345	121.645	304.935	281.475	95.564	141.147	255.608	92.318	101.062	97.159	227.569	279.404	92.642	90.39	94.27	102.921	92.822	83.826	86.455	93.904	95.436	105.364	84.669	96.661	90.385	91.458	311	257.531	101.334	107.587	313.355	268.089	114.814	91.107	113.779	265.361	98.337
	106.119	92.898	88.753	96.138	96.796	93.647	88.69	93.712	95.04	93.563	82.076	92.041	96.466	298.181	257.335	90.909	93.846	308.038	262.719	100.853	99.896	225.467	303.099	96.381	90.261	100.793	87.097	94.831	96.08	89.613	94.981	92.949	91.711	88.066	105.771	101.146	90.37	244.403	279.023	103.443	101.237	241.902	281.228	116.889	99.435	120.845	267.175	90.901
	93.888	107.988	95.934	92.779	102.855	103.05	108.847	105.298	89.807	89.917	97.449	80.955	94.986	261.388	286.34	93.066	98.615	247.373	262.914	96.025	55.634	238.816	91.352	99.791	113.066	95.242	95.369	98.746	84.966	95.744	94.797	91.632	93.076	94.994	105.269	95.154	100.741	337.754	280.124	102.631	111.422	328.276	288.005	95.178	83.483	242.023	245.892	99.529
	99.215	96.156	100.077	79.798	103.625	96.609	104.657	97.602	82.547	89.078	94.143	87.212	65.975	238.471	278.58	93.66	91.396	314.879	277.041	103.159	86.791	219	298.125	89.2	93.768	105.832	96.021	87.64	91.623	97.195	90.767	79.755	89.097	97.317	98.316	93.132	80.853	321.172	261.037	91.757	72.369	306.814	250.334	87.373	101.529	228.426	270.13	90.474
	109.292	89.2	93.783	87.908	102.922	92.592	111.079	103.69	88.309	95.924	94.34	100.305	105.261	51.679	284.235	94.701	86.39	322.058	270.178	73.37	85.563	276.914	285.744	98.973	89.047	93.451	108.72	83.861	86.591	92.721	98.02	91.417	92.072	90.846	96.714	95.168	91.448	217.334	247.146	96.625	95.254	259.912	248.546	89.92	88.028	232.759	272.045	95.793
	95.193	97.864	94.664	98.081	101.621	101.818	109.663	106.297	88.733	101.031	99.992	84.594	154.546	143.652	282.794	86.361	76.09	314.168	256.514	85.511	77.237	318.832	280.991	85.008	101.281	105.478	104.638	81.299	89.493	103.499	98.249	93.546	93.667	85.267	102.049	88.754	103.306	256.098	267.163	85.367	97.109	222.274	256.862	90.907	94.664	235.842	267.385	97.428
	99.445	101.361	102.18	91.811	104.38	105.651	105.141	103.456	91.776	92.62	99.032	93.541	60.863	35.241	294.603	59.786	96.349	309.957	273.883	89.071	62.74	308.225	270.992	91.984	86.746	95.042	95.716	94.467	98.707	100.305	94.502	81.615	92.294	88.305	108.923	91.422	85.257	281.042	253.98	93.705	102.259	312.809	258.017	90.299	101.426	305.779	233.281	92.221
	98.7	101.852	86.024	85.287	102.191	114.533	101.833	107.009	86.486	86.418	87.576	79.245	89.784	265.507	294.864	92.503	94.244	314.123	279.686	91.952	121.458	216.048	298.713	80.407	100.832	99.212	98.709	91.819	92.135	90.525	103.606	87.618	97.07	95.196	108.9	92.452	105.973	305.355	259.244	82.834	92.326	318.44	253.063	89.438	104.405	303.408	231.063	88.206
	102.753	99.838	97.066	92.392	102.752	104.023	103.937	102.293	86.227	98.619	103.169	73.315	84.388	329.637	270.258	91.273	88.413	283.672	264.261	96.096	98.294	230.23	285.479	90.098	94.245	90.696	96.3	93.606	95.065	99.346	95.835	95.01	91.511	92.96	89.463	89.368	113.468	236.608	273.094	92.017	99.334	310.35	251.919	93.319	78.05	233.382	261.821	97.156
	107.658	99.379	99.246	97.954	102.677	96.973	100.748	99.948	85.742	96.169	92.385	92.013	79.79	251.761	280.896	99.926	78.818	292.09	252.82	90.2	76.235	316.277	264.347	92.262	91.971	101.539	97.627	78.589	94.885	89.887	95.066	89.332	89.869	96.155	98.708	91.212	88.881	307.059	295.844	89.52	101.272	217.974	257.667	86.723	91.87	211.166	269.886	92.49
	107.527	104.504	101.714	95.813	101.683	98.385	107.376	103.392	92.027	106.24	105.893	92.695	76.639	336.844	272.08	99.386	89.367	213.986	259.863	94.518	96.063	241.991	272.799	100.315	92.414	100.351	85.652	92.029	93.947	89.388	101.146	93.305	99.726	97.561	98.433	91.273	95.421	281.437	279.079	83.695	96.206	247.105	265.917	89.734	84.981	268.271	273.386	97.813
	104.938	96.599	102.44	88.878	95.692	99.424	107.379	103.828	95.511	99.299	103.846	89.675	77.026	261.372	297.471	87.823	92.199	212.648	249.395	91.169	102.745	317.541	278.649	124.73	103.657	96.815	101.236	96.315	95.57	89.8	86.898	91.266	100.354	94.056	96.302	95.084	79.943	245.141	300.262	95.618	89.501	327.078	259.231	96.188	81.44	136.295	272.054	95.715
	102.836	103.565	97.459	102.57	102.113	103.991	101.359	94.278	92.636	99.888	108.159	89.03	82.393	283.374	270.16	100.924	87.801	288.696	251.838	89.027	102.453	234.288	256.522	91.328	102.518	99.365	97.973	87.839	90.24	97.117	93.822	95.733	98.636	93.419	94.742	94.271	97.57	316.684	265.353	81.066	98.019	254.62	253.009	91.138	90.446	126.297	253.095	93.719
	106.417	88.814	94.223	89.322	105.872	103.21	95.796	95.127	97.374	98.263	102.961	88.455	68.66	248.624	272.248	92.29	79.711	310.598	259.102	94.46	89.72	311.389	275.855	89.079	99.215	98.579	104.86	93.892	96.08	87.102	96.487	91.56	86.562	93.064	100.601	85.646	84.236	277.71	267.405	90.536	100.909	294.333	279.698	91.001	87.776	136.46	267.596	93.343
	106.619	104.594	93.221	82.555	99.335	98.261	106.919	102.456	85.263	102.174	107.382	80.998	251.514	43.383	272.179	102.882	88.191	303.278	273.744	93.578	219	310.54	276.919	91.672	96.261	98.425	98.56	96.257	93.953	95.743	93.822	86.702	92.203	97.868	92.446	89.469	81.693	268.055	276.033	88.03	84.413	237.772	254.821	94.179	91.294	142.019	286.791	96.691
	97.094	108.889	101.643	89.344	100.728	104.519	103.767	88.685	91.493	93.729	97.764	93.601	312.03	307.326	265.83	91.266	84.233	290.421	272.476	46.072	88.252	235.313	244.333	91.922	101.96	97.011	94.886	87.397	88.149	92.364	96.269	89.936	92.363	101.872	98.018	97.151	111.669	300.16	250.518	93.295	103.792	251.44	252.055	102.33	89.914	136.619	247.959	90.271
	98.958	98.51	105.185	88.818	87.446	102.836	98.057	93.809	87.857	99.958	106.726	84.98	96.645	213.397	267.85	94.076	106.037	305.085	264.731	92.099	87.033	218.082	250.379	92.84	92.112	94.822	94.319	87.898	92.839	89.555	91.263	88.013	96.839	95.028	101.041	93.415	101.091	218.898	265.423	79.148	103.079	280.574	256.452	97.033	100.162	141.492	248.863	89.532
	96.962	101.469	96.146	93.4	98.12	103.599	96.075	86.138	89.17	94.086	102.024	82.242	89.548	146.414	257.745	90.087	103.505	326.451	277.071	89.322	87.756	306.17	270.687	88.859	105.756	90.36	84.605	84.592	95.088	90.33	92.343	96.117	94.348	101.495	93.329	92.223	90.688	219.746	270.636	92.076	79.455	272.323	253.527	86.415	79.715	124.323	252.15	97.679
	108.396	107.115	101.699	95.606	95.356	105.626	104.789	102.506	91.277	96.996	100.805	95.627	82.484	127.923	294.983	85.858	104.777	42.384	269.994	82.358	87.48	245.472	279.97	83.878	94.383	87.394	103.002	92.734	101.458	86.935	95.864	98.907	86.671	97.772	92.29	92.649	98.455	217.52	248.544	92.188	98.007	43.633	251.017	93.578	94.022	130.232	243.675	98.325
	94.054	103.903	97.923	93.823	102.149	98.742	100.791	101.382	89.251	92.891	101.361	81.612	91.857	313.98	253.844	82.819	84.167	285.57	251.817	99.609	83.387	310.391	279.847	88.418	96.304	101.018	98.891	86.361	97.543	98.113	89.394	95.543	90.825	93.016	96.988	98.892	92.722	213.176	277.758	90.242	105.381	56.617	284.535	98.052	98.465	139.333	280.514	98.757
	99.202	100.402	94.682	103.443	100.356	103.43	97.413	91.813	98.666	89.736	92.26	86.572	99.421	337.597	259.721	67.93	85.574	233.188	267.339	87.22	101.4	135.465	262.168	314.609	96.128	102.236	97.088	88.534	98.684	97.353	97.048	102.878	100.837	93.727	90.395	87.32	92.212	217.634	253.979	99.344	88.029	136.099	256.166	83.483	94.416	139.333	252.582	96.831
	82.447	97.315	91.81	88.526	96.239	83.932	100.182	96.682	78.545	84.907	94.946	90.63	95.689	142.543	257.629	91.928	339.893	227.978	254.679	71.064	82.151	306.728	272.552	251.318	104.291	91.456	96.721	94.263	92.494	86.368	94.103	107.152	87.989	93.074	97.356	97.058	93.752	320.239	267.448	104.229	59.512	243.824	255.904	101.529	90.91	47.34	274.64	99.367
	89.864	99.757	93.815	102.561	90.529	100.645	97.553	97.22	92.918	85.975	90.096	84.993	39.549	309.024	274.433	92.645	83.967	318.18	266.505	77.605	91.107	258.009	262.4	319.624	102.545	92.091	104.903	102.315	95.711	102.797	98.056	91.883	94.082	96.218	100.212	94.043	74.505	227.664	282.479	119.708	85.202	292.102	281.251	97.034	106.764	131.227	247.64	100.469
	93.257	102.361	89.565	91.392	96.328	93.11	92.775	97.984	84.141	89.103	97.966	81.68	38.493	248.873	274.095	85.785	75.305	258.092	253.002	104.969	94.579	281.892	265.274	100.639	96.295	100.772	101.963	88.81	98.205	100.656	99.759	93.16	96.179	102.389	101.397	97.923	89.35	240.965	276.399	119.819	105.383	310.927	285.559	100.296	102.513	45.337	298.033	114.576
	94.444	86.709	93.835	110.427	87.751	98.025	93.195	93.763	91.649	89.457	81.193	96.924	53.441	337.379	245.312	66.674	87.892	213.303	274.754	86.514	99.815	292.219	271.487	124.796	98.725	98.668	97.793	97.035	92.974	107.103	103.036	92.696	97.676	96.591	93.126	94.328	83.081	248.723	240.422	102.3	93.74	295.913	263.176	95.316	99.045	266.343	271.473	106.592
	89.972	91.661	87.908	97.959	89.586	95.451	97.639	101.774	96.273	93.385	86.354	78.515	35.5	305.42	245.517	83.641	318.131	234.479	82.967	78.665	82.159	265.736	264.644	110.84	98.302	86.035	102.058	104.114	97.877	91.853	104.944	89.014	96.521	93.066	95.111	89.538	98.668	124.932	294.318	87.06	100.872	317.39	257.656	90.815	89.133	283.938	273.333	95.711
	87.501	89.676	92.238	108.34	88.102	94.72	93.473	91.894	90.065	85.625	89.817	80.49	18.309	234.983	248.418	105.453	85.87	309.989	270.21	84.728	83.842	230.389	288.129	267.678	94.93	95.976	103.706	91.24	90.573	88.248	99.457	100.204	99.437	94.281	101.903	91.535	93.088	135.716	264.164	92.319	93.264	268.211	234.578	97.654	90.148	222.095	256.424	106.438
	87.929	92.54	95.716	98.387	95.291	97.132	96.683	95.38	92.777	78.943	95.245	87.373	101.761	204.058	252.061	89.335	96.679	252.336	264.102	330.906	78.502	289.612	275.953	148.085	94.21	101.883	99.421	92.107	91.77	96.947	98.964	84.907	98.762	92.864	90.134	97.567	102.46	54.964	258.221	98.477	93.83	280.728	256.916	94.972	95.33	296.886	244.995	112.061
	89.561	90.198	94.626	85.669	89.62	93.843	92.999	95.809	87.674	87.029	83.413	90.329	87.936	93.525	245.598	85.007	117.177	285.478	252.005	80.261	88.152	217.181	265.516	70.395	90.372	94.65	98.235	98.94	90.214	97.029	105.723	86.155	97.334	92.749	100.379	94.835	97.271	258.932	251.542	92.925	95.805	295.778	262.424	97.609	90.99	103.189	235.672	121.189
	89.378	96.011	91.303	97.146	102.129	100.75	96.017	97.999	90.373	91.543	81.759	74.954	37.204	270.233	267.345	71.766	81.968	262.334	269.027	85.646	91.206	232.378	297.478	68.996	103.757	94.331	99.001	108.886	95.292	93.044	97.995	78.986	94.681	101.519	98.575	97.614	99.132	281.344	236.541	94.813	103.104	287.229	266.183	90.654	96.191	121.477	293.549	94.158
	82.967	90.379	93.071	99.014	98.672	87.651	98.962	98.664	93.614	90.346	92.246	74.662	58.736	148.435	93.035	73.547	95.3	276.736	252.515	67.137	103.857	212.825	273.746	91.453	100.905	94.404	88.534	105.471	88.691	91.577	96.014	94.455	92.606	95.159	102.325	97.694	89.686	213.554	238.52	87.917	96.491	49.381	226.942	94.684	96.058	126.095	281.696	119.154
	93.74	88.593	93.586	90.088	101.983	105.983	97.177	94.591	96.583	87.114	92.559	84.777	91.755	256.648	66.148	90.304	71.675	238.979	257.488	71.565	85.328	232.348	263.235	134.511	98.795	94.116	111.763	53.218	94.134	101.356	98.264	87.332	94.028	90.642	94.507	101.7	119.488	219.15	297.369	77.152	96.546	115.409	307.896	91.62	72.378	118.47	229.164	116.263
	84.046	92.361	87.656	88.202	99.678	104.04	97.851	91.369	87.107	90.447	82.217	89.576	37.245	280.965	97.491	76.192	42.03	194.125	293.102	78.921	81.904	312.396	244.208	144.126	103.158	91.799	107.025	104.902	89.196	94.645	99.462	92.865	96.531	95.876	89.057	103.886	102.977	201.379	274.395	108.118	91.587	42.92	259.644	93.679	93.791	38.843	301.884	101.794
	92.778	85.988	89.082	87.02	91.736	87.962	100.074	96.286	88.851	88.512	89.276	108.565	266.393	227.181	259.413	74.064	67.939	244.294	283.557	81.421	210.107	237.684	250.241	61.025	111.663	98.976	111.596	92.226	99.454	91.332	99.689	85.4	92.728	89.238	91.067	98.322	97.756	323.549	233.007	95.282	87.176	62.494	278.623	107.719	78.022	128.291	261.966	117.202
	89.134	94.022	87.268	93.394	90.772	89.549	87.188	95.192	85.584	95.162	85.285	107.936	79.881	138.627	241.479	86.738	270.171	260.277	282.031	99.099	32.939	310.865	259.725	71.174	100.348	82.952	95.468	108.19	94.315	95.107	100.73	77.445	94.982	90.652	93.161	95.713	79.011	122.893	304.851	90.8	93.783	57.529	278.058	96.197	102.142	115.396	249.76	116.186
	83.17	87.042	90.663	95.875	91.835	92.499	91.919	102.875	87.211	91.626	91.559	100.992	68.269	273.475	231.665	76.872	90.542	297.59	238.188	99.099	91.162	285.476	253.226	253.196	88.16	97.812	99.937	89.394	92.511	84.999	105.499	93.885	93.162	102.782	99.545	96.372	106.198	42.85	255.027	91.534	86.188	119.199	245.954	90.735	98.087	121.099	233.992	87.659
	89.814	98.982	91.583	94.973	90.946	92.726	105.279	88.002	86.87	83.063	85.992	116.151	119.792	208.229	234.403	86.82	86.17	240.031	241.028	115.122	81.704	234.217	258.553	80.477	95.453	105.217	95.653	87.753	87.629	89.882	102.235	91.045	90.831	90.793	91.119	95.827	80.844	117.163	248.071	91.856	103.835	120.646	307.225	99.462	109.125	67.123	262.627	108.933
	88.803	104.949	95.476	98.297	109.687	97.04	90.039	93.571	85.928	90.618	83.694	102.737	76.687	313.798	241.019	82.082	82.086	323.327	247.625	78.35	88.282	254.745	248.159	91.358	92.42	100.455	105.821	90.572	89.98	90.207	96.238	89.309	90.937	92.647	98.508	97.941	86.937	54.349	238.065	97.854	100.373	36.642	296.896	93.574	99.641	122.578	251.896	136.922
	91.087	97.433	92.801	96.51	107.033	85.656	104.943	99.86	89.43	89.612	80.535	85.254	52.732	50.232	243.938	104.065	93.964	267.275	257.801	87.409	71.829	302.096	242.457	83.994	95.798	100.798	103.382	102.377	93.908	91.168	93.41	89.679	94.991	86.39	100.271	91.911	80.838	112.358	267.38	106.679	85.091	135.72	252.981	99.095	105.197	123.193	254.384	83.316
	92.466	87.542	93.876	101.264	96.803	95.098	94.874	96.599	82.306	89.705	87.135	101.64	77.703	235.497	263.491	81.207	117.646	92.654	263.185	81.451	88.64	322.59	258.026	51.716	91.302	99.812	84.95	71.415	96.222	90.31	100.734	90.543	92.332	97.213	96.834	96.948	84.935	114.855	252.161	101.712	102.526	121.026	277.442	86.115	91.193	41.445	289.075	224.448
	89.344	89.335	99.804	96.169	93.924	89.45	91.398	94.564	91.332	86.985	97.83	107.671	77.93	287.125	268.493	86.61	237.096	241.547	242.798	91.964	328.645	119.963	260.082	141.028	100.952	96.159	94.639	91.815	92.737	94.433	103.985	90.107	91.704	96.092	94.827	94.219	99.428	60.416	252.92	99.554	92.961	124.533	290.019	113.321	91.742	127.674	296.087	88.057
	95.374	89.496	91.14	93.862	90	102.522	94.303	92.519	85.458	95.183	85.815	96.41	56.206	93.467	269.158	94.581	91.134	232.819	257.082	87.439	91.172	316.845	277.915	62.619	109.866	94.005	106.424	82.526	98.459	93.439	93.454	97.515	91.422	95.779	90.308	99.285	40.705	126.699	284.157	93.486	117.264	309.249	252.99	86.855	118.898	115.998	266.424	125.16
	88.874	99.855	88.629	92.579	87.86	89.44	90.376	96.646	88.183	88.698	97.122	103.491	234.297	96.177	242.039	77.018	87.418	269.179	275.733	77.742	72.525	326.556	262.404	78.043	95.502	96.274	106.919	91.948	86.135	89.256	93.318	85.033	93.306	91.533	82.631	99.63	113.033	125.331	247.356	83.644	90.527	323.213	246.226	82.333	98.715	122.972	278.585	86.873
	90.483	91.048	93.579	91.86	95.018	93.544	97.042	112.562	86.867	90.256	87.384	90.767	91.544	273.09	272.847	88.423	42.883	51.407	264.006	314.297	84.986	292.268	295.094	62.957	97.283	97.673	91.978	82.28	97.265	87.681	90.822	98.451	93.025	96.787	82.54	107.85	74.798	50.684	272.249	87.51	74.369	324.901	254.408	82.692	82.168	120.275	252.191	82.82
	92.595	90.108	90.104	99.625	95.348	92.922	89.286	87.666	93.213	87.825	91.713	105.496	18.679	267.423	95.262	90.634	89.246	271.385	262.705	83.315	104.559	286.958	238.486	56.114	97.97	96.501	90.618	107.369	91.184	89.307	90.154	83.292	89.989	89.689	90.751	92.116	98.886	131.501	246.436	82.786	117.79	230.293	260.337	85.95	94.522	268.668	253.402	84.779
	96.133	99.054	93.951	94.496	90.272	91.488	95.579	92.697	94.871	87.679	88.43	91.824	81.65	207.765	96.83	105.487	119.784	110.549	263.222	87.587	103.486	232.621	252.683	80.252	91.757	84.968	90.046	90.048	94.701	79.097	80.674	96.385	95.813	82.746	88.108	95.44	103.601	125.124	256.965	82.079	95.168	268.823	238.414	84.187	94.51	309.659	270.861	83.163
	92.505	93.976	98.945	94.696	90.606	89.71	90.355	88.964	97.981	97.155	94.392	100.095	32.442	82.7	257.296	87.979	90.175	162.083	272.51	101.644	52.571	271.261	272.801	79.276	97.043	92.408	91.776	95.418	88.956	99.985	88.102	92.907	100.068	84.675	92.305	95.56	86.353	53.64	263.757	82.313	101.499	230.73	262.484	89.497	95.296	258.024	264.122	86.591
	91.253	100.803	93.363	97.778	96.72	89.347	95.175	106.565	92.591	95.196	95.42	86.942	54.306	235.504	258.69	99.162	89.831	270.341	255.031	95.269	82.549	303.043	231.696	100.971	88.379	84.449	95.754	84.894	82.067	91.819	86.353	91.25	78.998	89.725	83.398	95.211	83.452	128.792	234.35	69.377	76.057	307.255	248.865	80.837	74.473	135.045	264.506	81.678
	98.261	92.468	100.201	90.134	93.18	88.017	97.341	72.912	91.778	94.43	81.897	92.892	65.79	305.004	265.45	67.435	55.241	249.495	277.22	88.062	88.485	265.712	263.883	71.234	91.001	89.886	96.653	80.612	81.308	92.373	92.521	82.288	109.517	93.608	94.346	87.987	86.795	121.851	235.067	76.706	105.427	284.605	257.064	87.538	89.211	195.619	251.922	89.975
	89.145	98.615	100.247	93.011	92.654	85.679	93.475	88.09	90.701	93.244	97.763	97.733	68.525	110.09	270	130.308	93.783	324.149	105.599	90.439	88.362	290.226	268.003	111.727	92.764	93.325	89.646	87.942	83.457	99.118	79.299	95.46	80.341	85.501	85.21	85.552	90.741	307.345	279.118	84.738	82.439	289.892	256.634	70.243	83.818	296.3	249.198	91.488
	89.817	95.999	97.452	95.286	96.037	87.307	89.797	95.68	93.397	88.997	89.714	93.916	327.776	264.103	276.249	62.983	93.875	86.056	265.293	117.95	120.997	89.098	278.559	93.192	97.031	91.848	99.403	99.422	78.195	95.467	83.611	85.945	85.223	93.577	96.064	91.483	81.809	307.226	254.618	81.129	80.456	305.667	260.91	94.835	91.484	231.3	304.3	88.714
	90.185	93.33	95.888	99.842	90.316	87.807	90.99	108.432	87.802	93.839	87.088	92.691	91.2	81.955	94.434	81.452	152.16	233.866	265.42	84.638	88.756	239.66	276.2	86.061	88.542	95.793	94.912	105.741	91.873	88.439	79.982	84.118	89.909	97.513	87.273	93.921	78.533	252.171	253.54	75.62	80.561	307.663	258.232	87.013	100.015	234.094	240.313	86.196
	93.279	95.162	98.973	98.772	95.977	90.665	93.883	101.51	95.014	93.631	89.96	92.367	78.097	328.593	263.186	92.322	89.016	279.978	271.891	83.939	96.609	341.683	271.547	91.824	82.148	91.404	90.118	91.24	76.26	92.054	80.832	93.698	90.083	91.062	84.469	97.854	82.699	311.135	279.224	83.929	80.817	227.992	249.569	93.422	94.724	219.56	228.749	84.607
	88.898	96.888	93.989	93.946	98.345	88.743	95.605	101.144	96.929	100.202	84.665	96.832	88.849	286.851	237.408	105.536	88.276	255.06	269.83	74.337	91.906	287.903	269.846	93.096	96.37	91.475	94.118	89.457	91.375	93.869	88.285	98.44	95.468	82.885	90.365	104.713	63.191	219.596	239.336	83.43	77.395	289.221	250.934	84.211	84.947	313.956	223.589	85.721
	87.117	96.716	89.04	99.982	95.898	94.531	90.411	93.659	91.351	89.441	97.427	112.901	92.827	83.838	90.6	86.892	88.758	289.676	277.357	84.785	93.168	338.381	270.598	98.601	89.39	90.395	96.796	97.353	92.66	97.058	87.133	91.859	93.43	88.603	82.175	99.242	80.274	217.692	269.275	75.075	74.498	286.73	265.675	87.323	88.844	309.717	225.835	81.159
	93.433	110.854	92.395	96.052	94.325	91.174	90.794	94.764	94.551	91.772	80.024	104.305	336.531	233.918	83.073	90.55	161.007	37.418	272.5	271.644	101.379	251.982	91.881	283.018	85.616	89.731	98.634	88.005	91.821	89.693	84.867	87.212	99.582	95.805	77.798	103.697	90.546	308.769	279.439	94.104	57.909	247.465	243.346	87.598	68.384	312.287	290.205	89.292
	92.8	89.401	89.629	97.858	94.28	91.372	91.673	88.423	89.025	92.901	84.829	103.658	337.424	246.265	270.482	90.469	93.053	156.864	271.892	82.895	93.313	264.141	275.582	105.527	94.869	88.092	81.699	95.586	83.977	89.384	86.456	84.351	103.031	90.99	96.484	95.73	110.636	306.405	253.171	81.87	77.328	299.873	269.76	88.313	80.938	244.065	255.384	71.017
	90.787	100.172	90.988	96.819	93.176	89.876	99.549	92.699	92.835	82.839	89.001	81.135	39.867	335.312	262.468	100.012	95.463	220.489	273.184	96.86	88.704	311.886	269.473	161.366	92.636	95.901	82.478	92.667	95.068	87.905	86.653	102.218	99.719	92.014	85.55	93.981	87.225	305.033	290.802	81.967	76.472	262.281	245.398	93.246	89.381	260.294	273.466	89.545
	95.405	96.653	91.241	95.929	96.161	88.607	90.694	95.252	97.657	94.472	86.292	102.101	150.863	354.631	259.562	91.714	95.49	276.267	261.125	97.894	99.673	350.122	279.221	90.509	96.319	88.684	84.115	90	91.126	91.59	85.713	92.136	80.157	87.71	93.812	95.082	123.734	232.036	267.77	80.208	87.486	285.747	258.7	83.012	84.835	305.254	257.925	80.961
	97.816	99.725	95.202	100.313	95.959	92.327	96.99	91.931	94.255	94.284	95.372	81.597	20.234	0.398	288.885	93.865	93.033	348.073	76.443	83.295	98.771	91.631	276.033	98.584	92.082	92.379	84.749	91.937	93.486	93.769	80.34	89.182	91.572	72.751	97.709	82.008	116.591	305.618	253.646	79.466	83.583	48.752	263.741	89.616	96.665	303.465	257.231	86.935
	85.998	99.596	88.71	86.845	90.834	93.56	93.532	87.342	98.499	97.068	92.755	91.717	14.369	0.215	297.88	94.392	88.037	4.521	272.463	92.314	88.009	266.173	272.873	120.456	88.964	93.303	83.839	84.362	97.931	84.943	80	98.373	76.203	100.84	98.531	88.73	70.496	314.841	244.965	88.522	79.999	120.789	249.661	82.964	94.637	330.599	258.087	107.171
	88.179	87.076	94.481	97.01	86.889	88.803	92.862	89.66	91.09	95.932	86.465	99.377	73.712	232.768	291.708	70.452	93.208	248.84	276.273	90.632	77.804	239.731	260.151	79.942	90.634	91.365	84.697	94.427	77.273	77.441	79.28	106.737	91.73	86.135	92.573	89.562	88.597	255.607	271.908	96.148	97.326	122.067	278.396	90.15	86.872	314.259	276.566	98.825
	90.368	100.074	81.344	93.814	94.89	92.68	94.548	92.619	93.856	92.637	94.235	91.047	109.55	302.738	282.064	82.616	69.936	255.807	89.284	91.048	122.869	190.229	275.388	132.504	91.861	89.844	86.406	89.14	96.566	86.897	82.996	95.637	84.645	85.668	100.985	96.361	85.334	50.87	260.903	92.263	89.417	118.997	243.81	87.852	95.312	255.791	244.145	95.644
	99.975	94.09	96.263	84.472	95.264	100.713	88.392	93.329	103.674	97.765	91.419	93.128	202.647	207.004	260.84	91.308	126.012	316.392	267.028	179.014	98.72	292.958	89.445	80.058	92.157	86.351	89.397	92.44	73.669	90.503	78.737	93.186	89.314	83.971	90.653	93.559	102.023	137.916	240.451	95.101	87.69	125.322	249.832	88.503	101.582	335.3	237.951	97.533
	104.525	91.979	102.879	103.773	97.498	91.372	95.444	91.412	93.033	99.578	94.848	89.739	183.484	344.502	269.653	110.124	94.571	344.611	270.563	102.342	78.139	209.913	255.442	114.062	92.043	98.112	93.107	91.149	96.636	89.245	81.158	97.396	84.394	90.721	92.995	90.352	84.811	130.128	268.734	82.528	85.622	219.65	255.2	79.913	97.826	220.403	261.496	97.043
	102.749	93.394	96.103	96.151	94.983	94.223	94.271	96.145	89.28	98.744	98.482	97.297	87.365	315.376	269.097	108.752	93.996	268.834	300.662	93.405	93.301	73.99	282.22	86.672	88.126	96.564	90.913	93.282	95.141	90.905	93.593	99.816	100.05	92.483	87.651	95.992	86.241	129.672	286.941	101.379	85.458	271.241	267.509	94.173	100.319	267.395	251.405	109.643
	106.237	99.036	103.564	94.354	94.865	102.559	98.537	95.4	90.839	94.876	99.339	88.374	330.851	356.897	262.262	93.647	87.667	321.993	261.926	105.124	15.466	158.166	269.649	73.734	86.333	91.929	91.332	97.083	83.215	94.531	86.48	97.168	92.143	96.249	93.277	93.437	90.996	53.655	263.476	83.267	93.596	265.791	299.609	87.466	100.054	210.698	227.375	106.073
	102.856	100.801	102.059	98.232	98.561	91.641	99.56	97.961	93.728	97.009	102.779	97.265	57.99	344.755	270.072	93.185	101.215	29.099	266.771	96.863	95.735	294.762	276.248	84.475	90.809	91.93	106.282	95.813	96.328	97.267	91.991	98.334	95.008	92.335	91.37	92.361	91.675	133.897	273.9	84.864	91.937	219.76	265.062	87.489	92.737	233.924	286.556	103.496
	111.735	86.558	98.244	96.59	105.185	96.327	93.013	94.968	93.724	96.956	101.401	96.037	59.484	314.763	274.35	95.071	91.759	235.039	282.26	83.445	83.299	250.724	300.355	280.575	86.702	94.331	93.368	100.994	79.144	86.503	84.496	100.885	99.289	91.383	91.234	93.803	89.474	315.852	251.691	96.499	90.355	251.996	268.9	87.124	93.097	262.185	264.781	101.176
	94.332	95.577	101.885	93.536	98.271	101.884	98.558	91.969	92.791	100.784	102.563	86.06	58.891	237.039	315.465	114.572	92.375	254.593	266.132	92.264	206.658	241.937	308.864	82.256	94.061	90.991	93.881	84.658	87.758	94.748	87.007	84.526	93.225	88.219	89.397	93.84	87.756	247.129	288.525	96.582	88.375	300.054	289.418	91.102	93.424	51.976	274.638	90.305
	103.331	101.016	108.458	89.265	93.624	100.908	98.404	96.549	87.62	99.391	97.307	94.432	79.451	340.342	284.432	94.569	86.234	191.637	276.305	115.329	81.695	240.315	260.039	99.462	92.78	89.926	93.271	94.185	84.133	86.634	91.689	91.637	92.849	90.672	88.854	90.386	93.657	303.729	260.44	91.753	99.17	297.97	262.088	89.685	84.583	143.083	277.877	84.82
	103.355	96.521	102.425	93.077	95.578	95.557	103.22	90.171	102.363	99.071	97.433	96.297	3.417	252.877	298.364	90.971	96.599	158.977	278.832	87.269	82.472	154.205	267.595	87.979	74.873	85.588	91.362	94.417	83.287	90	88.434	94.386	94.238	90.454	93.114	91.933	80.865	239.073	268.062	93.623	102.17	330.955	239.518	94.754	101.578	146.622	265.308	90.985
	99.785	93.165	102.073	87.196	98.072	96.769	94.645	92.379	96.351	97.035	100.011	91.658	80.305	261.164	282.447	100.622	84.581	270.356	247.554	92.538	90.397	280.723	265.895	245.756	98.045	96.022	93.567	92.385	85.6	90.416	92.54	94.853	98.66	91.61	92.01	94.79	130.643	314.842	284.096	90.14	93.424	282.616	299.611	90.328	83.398	148.313	240.238	97.062
	97.309	98.639	105.722	81.333	93.372	95.136	97.683	92.595	94.359	94.074	96.815	86.846	52.026	252.516	253.815	90.026	82.909	281.231	276.387	101.328	89.623	274.301	278.578	354.815	93.991	95.836	90.8	97.358	82.172	89.72	86.707	97.623	94.023	89.986	87.459	91.315	95.493	250.006	256.56	99.245	89.517	244.437	259.378	91.076	89.088	50.379	278.684	96.454
	96.744	105.871	101.315	88.511	93.342	86.616	104.019	95.641	93.586	96.309	105.606	88.404	15.593	329.938	280.581		71.906	325.769	270.905	100.369	83.757	213.69	269.239	129.846	90.869	95.33	90.864	92.373	87.955	84.044	95.501	83.438	95.523	93.691	92.691	91.172	57.038	312.955	253.698	96.493	101.421	301.613	290.376	90.908	89.193	152.679	257.378	84.667
	100.953	76.84	95.945	83.454	94.975	94.16	100.575	90.189	100.171	96.891	101.696	88.184	341.84	335.776	293.854		95.731	262.551	277.797	96.499	111.672	323.018	263.395	131.876	96.319	91.097	93.587	96.366	93.184	90.739	87.034	91.803	98.841	90.746	87.089	88.815	60.691	227.172	278.967	89.226	95.064	245.809	270	98.742	88.191	146.336	247.269	103.861
	98.982	103.844	100.529	85.939	92.221	99.361	107.901	91.642	102.019	101.234	100.715	93.36	60.572	242.159	271.886		82.118	279.678	290.873	99.364	96.536	291.99	255.216	75.649	89.047	90.953	97.231	92.104	91.571	87.269	94.775	86.82	90.056	89.389	92.511	90.667	98.338	218.811	263.85	91.897	93.513	229.289	260.731	90.381	97.091	54.975	265.441	92.144
	102.74	99.71	99.522	89.989	91.795	95.46	98.369	96.337	94.236	102.744	105.455	91.184		277.256	277.151		122.58	236.132	264.976	91.909	88.877	309.087	280.984	89.443	85.528	90.131	93.368	93.94	93.541	90	90.49	92.567	94.186	89.209	88.566	90.666	91.569	250.386	270.597	84.631	103.786	289.098	250.781	92.135	104.899	134.212	287.861	115.503
	96.071	98.397	95.699	92.588	92.742	96.212	101.792	86.41	97.604	110.067	102.122	102.32			276.731		91.997	259.381	252.359	86.908	85.488	219.513	256.094	73.257	90.545	93.626	93.378	97.263	87.562	83.487	86.839	89.507	96.192	88.703	92.056	91.178	92.548	254.08	270.568	87.613	88.122	270.085	295.744	94.471	90.727	97.823	261.485	102.564
	98.011	96.654	99.221	83.09	87.859	101.276	98.617	74.437	97.119	103.367	109.472	77.772					85.373	339.141	263.783	75.738	93.573	285.05	275.884	110.283	93.453	92.374	93.036	98.856	90.406	89.639	88.552	96.411	95.66	91.293	90.165	95.25	86.685	278.714	279.01	89.325	88.227	127.369	265.643	100.798	93.235	140.872	291.934	99.066
	95.437	97.697	98.549	89.319	97.174	94.918	101.835	84.332	93.377	96.757	102.741	83.326					95.234	299.464	276.009	80.666	107.919	276.737	262.525	85.386	89.422	95.14	92.899	98.804	86.988	91.912	93.683	94.097	93.313	90.922	88.998	97.691	85.035	253.092	255.933	95.427	81.707	118.178	263.771	94.397	115.888	225.167	276.945	88.262
	100.368	100.739	102.907	82.613	100.151	80.373	94.233	91.57	94.378	99.98	89.795	81.964					45.538	221.032	266.625	122.449	91.522	275.836	302.811	96.608	89.605	88.147	100.492	92.204	88.92	86.636	87.42	86.924	95.815	89.389	92.998	97.607	96.033	238.31	267.776	98.068	106.711	120.252	249.008	101.956	111.095	202.346	259.786	93.256
	93.884	99.646	99.37	88.906	95.017	83.415	98.068	79.673	94.242	80.017	92.092	74.872					101.007		267.009	91.38	89.973	291.025	276.291	105.513	88.474	92.474	89.146	88.193	97.638	88.126	97.342	93.205	90.809	90.813	86.589	91.423	93.475	296.836	267.197	97.165	94.79	129.819	278.41	98.617	104.019	259.17	281.279	95.892
	91.42	97.026	82.915	86.18	93.507	86.144	90.709	92.016	91.039	90.019	103.541	99.424					77.291		280.008	109.043	75.79	272.6	244.727	87.704	92.547	95.492	92.649	93.012	85.075	96.376	96.943	97.964	87.152	95.036	90.201	87.609	86.36	325.607	250.06	95.576	90.126	86.391	256.464	100.008	92.307	232.849	310.14	97.497
	90.039	97.058	86.451	85.308	84.535	87.019	83.552	75.007	101.452	91.807	85.233	60.282							278.535	86.82	103.176	308.067	282.33	110.806	87.307	86.525	83.248	106.853	86.374	78.121	90.485	91.076	95.856	91.769	87.518	94.74	100.129	215.801	282.101	95.713	95.051	35.882	225.572	100.906	92.598	268.481	264.999	90.957
	91.358	98.828	91.806	97.623	101.708	90.598	85.291	93.529	74.745	86.874	96.271	87.163							279.903	138.592	84.921	272.196	278.084	103.192	84.381	86.991	91.519	90.486	82.026	95.046	89.805	91.13	94.576	85.989	93.766	96.534	100.921	228.097	254.946	98.427	88.554	122.378	255.123	75.864	89.555	201.01	245.474	98.603
	94.904	80.035	84.041	90.711	91.25	90.402	78.104	87.955	83.678	82.217	99.542	80.219							269.068		90.962	281.447	270.667	171.419	90.1	93.755	92.222	94.975	91.092	91.228	91.559	95.843	91.337	90.403	89.576	90.815	88.985	212.542	289.358	96.663	92.693	49.331	265.636	77.193	99.302	313.403	259.249	93.775
	88.173	79.86	84.082	91.449	85.653	90.614	82.792	79.158	83.739	88.233	97.103	84.596							258.218		98.618		241.547	98.659	96.875	91.813	88.854	95.794	92.449	94.052	91.257	83.317	97.895	78.25	94.097	83.916	108.229	325.229	274.633	95.186	97.671	302.61	244.708	93.894	103.282	57.262	234.894	100.061
	93.087	86.416	90.591	93.195	87.056	87.276	80.726	89.32	88.392	95.994	90.874	83.522									90.187				89.316	92.644	102.135	101.416	78.412	92.945	96.736	91.165	93.145	85.149	83.513	90.458	108.642	337.238	267.019	92.014	83.894	214.96	275.518	97.956	91.23	63.792	271.942	93.952
	94.919	87.485	81.752	88.415	90.026	87.739	87.66	80.522	76.999	86.522	84.725	82.316													90.927	89.539	95.835	95.662	85.664	93.735	95.908	86.912	95.082	92.426	93.16	93.212	113.235	314.857	275.045	101.265	94.176	288.663	253.115	95.168	110.395	112.2	289.187	94.062
	94.283	81.378	90.425	93.814	93.495	87.778	88.394	74.745	83.231	92.107	84.229	77.658													94.996	93.889	89.687	91.228	89.17	92.251	94.477	99.992	85.744	94.399	96.6	91.202	88.381	294.852	267.611	93.744	98.355	295.404	266.424	99.632	84.371	54.345	258.498	98.016
	93.214	84.513	85.976	78.58	89.689	91.701	82.47	83.373	88.528	103.189	91.763	83.371													89.866	93.893	95.475	94.823	92.093	94.878	91.718	90.237	92.785	81.792	101.938	97.861	102.98	224.34	272.988	101.944	102.882	54.993	254.699	97.391	101.696	42.863	265.248	94.363
	84.531	85.281	86.752	98.486	90.914	91.626	90.219	79.273	83.181	100.871	95.816	84.253													90.647	98.13	92.322	86.582	84.949	93.757	84.668	97.846	91.146	87.101	105.856	95.763	90.475	150.891	260.311	92.838	94.004	300.032	277.257	91.013	93.31	73.635	250.262	95.989
	91.369	88.826	85.28	96.534	95.51	86.904	90.353	86.855	87.111	90.359	86.53	85.436													92.568	97.959	87.822	95.273	87.158	90.633	85.564	97.846	91.606	83.569	86.973	105.288	83.005	211.525	275.586	90.861	88.364	255.878	260.435	101.674	102.899	142.528	267.087	88.842
	99.934	84.797	86.25	95.932	96.277	91.583	84.339	81.443	78.228	85.767	82.504	82.227													93.969	92.281	93.01	92.632	94.394	93.644	85.493	86.032	88.913	82.073	85.55	96.889	88.493	39.704	266.132	93.2	86.98	43.763	264.014	97.696	100.457	142.376	248.605	98.718
	90.024	87.869	87.178	100.659	88.642	89.72	86.078	84.588	90.209	89.773	80.569	79.578													95.387	99.561	92.295	97.552	89.466	95.385	87.818	97.001	89.188	84.454	107.269	95.465	112.535	289.029	249.883	96.253	77.29	292.292	243.62	95.682	82.235	254.087	268.633	104.752
	93.889	89.459	82.173	93.1	86.979	90.634	89.44	82.998	85.101	85.942	88.472	93.811													90.705	91.511	89.193	91.811	90.576	88.182	88.222	88.79	95.117	91.805	100.355	94.487	99.192	304.372	283.519	102.941	83.781	230.184	269.676	89.619	104.387	242.724	282.551	92.408
	92.439	86.909	87.194	95.189	88.59	88.083	91.178	96.112	79.181	89.618	92.128	77.302													92.9	92.321	96.316	85.996	88.414	85.478	89.146	91.775	95.058	91.85	105.001	92.783	83.632	266.628	276.992	93.108	95.401	286.776	263.756	105.255	103.734	297.805	287.35	92.946
	86.7	88.096	77.978	79.007	92.441	88.083	95.693	74.046	86.165	88.754	97.402	95.49													93.076	85.488	91.366	98.147	89.756	95.455	91.264	87.952	88.066	80.12	105.093	97.441	90.782	285.879	266.209	96.634	106.47	286.329	262.913	98.029	86.051	63.205	274.513	99.217
	84.385	85.662	91.283	96.684	95.183	92.419	87.179	85.903	88.919	93.102	86.529	93.736													96.674	87.21	88.941	86.19	92.056	91.839	91.475	94.869	89.757	96.258	99.682	90.862	88.191	319.658	289.247	97.751	90.277	246.964	272.178	104.184	125.235	59.892	248.64	95.831
	86.859	91.03	86.932	94.186	100.801	84.041	92.643	86.236	94.282	83.54	90.513	92.421													85.701	92.296	94.288	99.408	92.014	88.533	92.406	91.842	87.462	98.873	105.061	108.473	96.804	51.892	281.555	91.991	96.746	225.685	288.71	93.94	70.728	236.145	288.588	110.972
	94.625	91.03	88.608	103.409	101.599	88.583	89.532	88.799	89.446	83.664	93.499	83.245													91.876	94.193	90.653	94.91	92.817	92.804	85.437	93.826	86.319	90.421	101.044	94.678	91.481	61.055	282.707	60.44	111.997	231.183	256.759	93.875	94.497	260.336	239.22	116.418
	88.247	91.124	87.825	86.666	100.362	99.378	91.743	86.41	88.807	86.148	95.49	101.708													98.126	95.413	84.695	99.332	96.529	94.038	92.851	86.098	83.612	96.832	96.026	100.913	87.333	139.574	263.641	130.801	91.868	316.831	292.846	92.558	121.902	212.668	250.5	110.224
	88.363	86.716	89.294		94.504	99.707	89.812	91.341	90.128	92.913	93.736	99.875													90.679	102.558	88.053	101.723	95.404	89.968	89.803	93.378	91.228	94.79	101.661	92.29	95.262	208.698	270.387	137.236	91.523	325.715	267.649	95.788	94.141	65.493	264.913	105.278
	91.3	84.907	96.102		94.502	97.512	89.796	104.177	83.574	95.226	92.421	94.542													94.811	87.087	90.654	85.283	94.903	87.391	82.01	84.243	82.614	92.253	101.555	84.478	97.234	140.826	257.673	134.789	100.238	238.063	257.709	89.512	94.021	306.085	256.948	88.19
	88.958	86.432	92.843		94.575	89.403	94.663	100.476	99.961	97.804	83.245	94.998													92.882	87.286	100.817	96.409	84.791	87.964	81.428	95.739	79.402	97.999	101.305	99.395	86.424	66.883	267.316	141.35	101.333	243.322	289.391	101.974	95.556	57.228	252.261	87.064
	85.465	83.216	87.933		94.664	101.144	92.714	81.535	98.904	93.733	101.708	91.423													102.855	93.89	97.549	91.61	98.942	91.824	108.036	84.579	82.947	99.978	105.712	92.889	97.866	79.334	280.343	93.367	83.533	313.915	271.094	104.982	100.176	122.657	256.121	99.173
	104.845	92.787	95.642		96.117	94.008	89.603	92.363	84.163	88.281	99.875	86.238													103.075	102.785	99.226	95.692	87.166	97.904	93.778	89.584	95.142	93.171	99.181	82.512	106.913	72.632	271.367	90.775	97.156	225.355	283.248	265.198	97.99	130.008	260.849	101.141
	102.04	90	91.743		91.881	92.078	92.894	92.363	91.609	91.971	94.542	74.794													103.243	96.915	87.921	90.874	92.014	95.523	99.774	88.784	92.674	97.107	102.13	81.735	110.396	224.924	264.98	92.177	98.707	300.466	286.338	91.097	93.01	252.323	245.251	113.328
	103.076	89.673	90.514		95.12	92.642	96.582	85.247	101.099	92.84	94.998	87.821													105.691	98.047	86.654	104.176	99.978	95.921	98.525	89.236	88.793	109.94	97.123	97.317	93.42	221.864	268.727	91.523	91.956	220.84	281.906	82.994	116.947	252.755	258.28	89.515
	104.39	88.152	97.64		102.267	97.441	91.682	95.271	89.302	90.854	91.423	85.301													92.614	98.071	101.428	103.595	109.041	94.53	98.981	99.665	99.899	104.033	98.381	90.473	86.389	299.56	268.558	88.678	97.988	295.222	245.657	100.463	85.475	222.814	234.961	88.904
	103.783	94.292	89.362		94.585	98.852	85.206	90.195	90.76	91.199	86.238	94.128													104.979	92.641	99.945	88.703	99.418	99.183	102.007	87.725	99.057	98.51	92.162	98.431	86.394	229.199	263.462	93.225	91.188	302.837	269.7	103.931	87.753	318.872	266.718	87.825
	106.337	95.581	99.089		96.582	93.659	87.309	85.892	90.987	88.483	74.794	98.973													98.613	101.153	100.842	74.824	96.633	96.635	97.489	88.247	98.076	98.561	99.811	97.795	82.031	137.236	266.319	91.368	79.443	44.508	244.354	111.514	95.467	330.478	286.557	124.486
	96.52	95.061	94.486		92.667	92.346	104.969	89.44	93.264	85.49	87.821	97.1													96.231	93.807	95.363	99.175	92.212	94.347	90.983	89.022	96.91	95.833	94.278	100.266	79.921	217.819	258.656	90.034	94.166	293.38	260.268	79.695	111.262	256.239	254.983	85.805
	96.853	92.139	80.441		102.789	97.374	93.892	86.503	88.995	99.874	85.301	84.211													97.642	96.251	96.087	101.976	99.771	97.472	91.454	95.949	95.96	95.702	101.96	81.553	97.713	336.435	276.063	80.383	92.136	252.508	249.444	98.722	103.784	135.21	256.103	85.316
	96.905	90.379	91.169			87.923	95.541	92.49	91.118	91.404	94.128														102.826	96.994	98.707	96.827	92.77	93.065	97.77	89.694	85.519	89.92	92.565	94.454		287.714	271.394	89.611	90.613	297.448	267.908	98.175	102.503	137.228	253.074	95.937
	107.341	89.81	91.312			96.969	98.922	83.238	94.901	102.663	98.973														98.106	100.446	95.496	92.644	95.013	91.284	95.738	93.325	82.696	96.39	96.692	78.568		310.788	254.996	82.42	80.797	217.163	265.727	101.782	86.82	141.762	265.046	84.09
	102.723	94.17	106.487			96.122	84.087	81.908	87.957	98.823	97.1														92.99	99.003	99.462	98.383	100.643	91.891	91.245	94.363	94.687	105.255	89.255	86.961		267.447	287.433	94.049	102.03	45.298	257.033	100.735	88.833	200.772	248.585	91.962
	108.027	94.803	79.979			96.654	95.917	101.046	101.198	93.419	84.211														98.771	95.276	93.616	96.485	95.754	97.539	91.897	91.68	87.539	97.8	98.849	90.151		285.659	287.248	98.391	101.301	281.809	265.332	101.101	90.045	130.553	264.854	94.597
	109.41	91.441	92.142			94.729	96.902		89.274	94.086															102.506	92.345	103.33		95.442	93.573	92.18	94.316	80.681	94.08	98.178	81.62		334.221	265.56	103.692	91.306	289.061	270.125	87.975	89.562	144.946	281.427	82.04
	97.471	92.605	99.036			92.193	97.158		92.108																92.688	98.719	96.466		86.682	89.651	89.589	95.174	86.837	90.281	97.654	84.015		37.733	283.604	82.501	89.65	234.462	277.874	104.008	106.436		294.712	305.894
	99.466	94.254	92.702			99.702	97.391		78.138																101.014	96.439	97.83		93.517	90.11	91.812	96.625	104.305	83.002	92.941	87.93		49.752	280.739		106.243	231.988	299.226	96.811	109.278		273.898	98.427
	102.747	96.107	86.224						90.2																96.155	99.162	95.67		92.249	88.698	100.648	93.33	89.219	89.396	92.479			135.743	287.694		109.129	256.83	257.18	104.681	92.28		255.721
	100.527	98.445	95.782						99.443																93.494	98.522	103.408		99.873	86.227	94.172	75.457	90.385	96.98	92.497			133.326	270.384		93.72	319.197	243.657	103.696			283.982
	102.523	99.532	89.26						97.579																94.426	94.321	91.733		97.19	104.231	93.547		84.001	89.594	90.352			130.504	280.019		84.706	331.371	281.457	115.739			229.137
	99.457	104.384	92.511						90.154																	93.957			94.916	87.024	91.23		87.459	91.513	94.357			59.305	258.874		96.533	236.35	268.861	83.704			247.523
	98.11	93.885	86.818						90.343																	95.348			88.842	101.159	92.494		85.808	77.114	94.598			73.824	263.217		95.382	229.238	271.451	103.83
		95.282	87.9						87.953																				101.029						91.546			72.085			86.938	248.953	282.813	93.902
		95.833	94.787						89.831																													225.211			95.826		268.182
		100.701	92.55						91.958																													218.65			94.059		272.95
		102.352	103.4																																								270.456
		101.623
		91.822
		97.831
		97.144
	n= 145 HC	n= 153 HC	n= 149 HC	n= 121 HC	n= 133 HC	n= 140 HC	n= 140 HC	n= 137HC	n= 148 HC	n= 138 HC	n= 137HC	n= 133HC	n= 95 HC	n= 96 HC	n= 97 HC	n= 92 HC	n= 102 HC	n= 100 HC	n= 106 HC	n= 104 HC	n= 107 HC	n= 105 HC	n= 106 HC	n= 106 HC	n= 143 HC	n= 145 HC	n= 143 HC	n= 137 HC	n= 146 HC	n= 145 HC	n= 145 HC	n= 142 HC	n= 145 HC	n= 145 HC	n= 146 HC	n= 140 HC	n= 133 HC	n= 148 HC	n= 145 HC	n= 139 HC	n= 148 HC	n= 146 HC	n= 149 HC	n= 146 HC	n= 141 HC	n= 138 HC	n= 144 HC	n= 140 HC
	N=7 animals	N=7 animals	N=7 animals	N=7 animals	N=7 animals	N=7 animals	N=7 animals	N=7 animals	N=7 animals	N=7 animals	N=7 animals	N=7 animals	N=5 animals	N=5 animals	N=5 animals	N=5 animals	N=5 animals	N=5 animals	N=5 animals	N=5 animals	N=5 animals	N=5 animals	N=5 animals	N=5 animals	N=7 animals	N=7 animals	N=7 animals	N=7 animals	N=7 animals	N=7 animals	N=7 animals	N=7 animals	N=7 animals	N=7 animals	N=7 animals	N=7 animals	N=7 animals	N=7 animals	N=7 animals	N=7 animals	N=7 animals	N=7 animals	N=7 animals	N=7 animals	N=7 animals	N=7 animals	N=7 animals	N=7 animals

## Sheet: Figure S5d
COCHLEAR RESULTS	0.15	Base (B)
at E17.5	Gpr156ko
Supplementary figure 5d	IHC		OHC1		OHC2		OHC3
Watson.two.test value (U2)	0.1299		1.2732		1.0595		1.1995
Critical value (a=0.001)	0.385		0.385		0.385		0.385
reject null Ho?	NO		YES		YES		YES
(if U2>critical value)
norm_difference	0.179735		8.27346		5.19055		4.45205
	control	mutant	control	mutant	control	mutant	control	mutant
circular mean	94.1432	92.0313	102.243	-91.8006	100.123	-76.5693	141.855	5.01488
circular SD	7.95752	15.5421	18.4364	21.6814	22.9867	45.0957	10.1948	51.2781
	0.5	Mid (M)
	Gpr156ko
	IHC		OHC1		OHC2		OHC3
Watson.two.test value (U2)	0.1578		1.4396		1.3725		1.3496
Critical value (a=0.001)	0.385		0.385		0.385		0.385
reject null Ho?	NO		YES		YES		YES
(if U2>critical value)
norm_difference	0.0934858		8.90991		6.57709		3.20138
	control	mutant	control	mutant	control	mutant	control	mutant
circular mean	87.2122	88.9835	94.6643	-92.1996	92.4602	-88.5823	114.955	-9.89053
circular SD	13.0507	24.8429	19.2078	19.6559	16.0861	38.3323	20.3798	57.6151
	0.7	Apex
	Gpr156ko
	IHC		OHC1		OHC2		OHC3
Watson.two.test value (U2)	0.2225
Critical value (a=0.001)	0.385
reject null Ho?	NO			still central basal body (symmetrical apex)
(if U2>critical value)
norm_difference	1.21523
	control	mutant	control	mutant	control	mutant	control	mutant
circular mean	83.5621	108.689
circular SD	11.0828	30.2713
	HET_B_IHC	HET_B_OHC1	HET_B_OHC2	HET_B_OHC3	HET_M_IHC	HET_M_OHC1	HET_M_OHC2	HET_M_OHC3	HOM_B_IHC	HOM_B_OHC1	HOM_B_OHC2	HOM_B_OHC3	HOM_M_IHC	HOM_M_OHC1	HOM_M_OHC2	HOM_M_OHC3	HET_A_IHC	HOM_A_IHC
	94.302	94.244	98.626	147.441	102.122	92.921	90.364	124.175	90.301	251.918	255.45	162.474	99.508	271.53	271.187	175.008	79.846	109.146
	105.263	113.857	99.627	141.367	86.468	116.013	106.355	162.4	73.006	246.534	199.813	84.151	105.044	262.664	314.328	19.872	67.21	113.673
	92.621	105.948	95.412	152.215	96.9	111.01	95.461	112.611	63.23	248.629	218.372	80.508	127.525	225.617	230.107	162.683	86.022	111.946
	92.499	99.807	107.445	136.289	111.801	116.764	107.173	104.36	102.653	213.309	281.698	29.28	113.025	238.208	299.433	29.084	102.27	223.963
	114.497	100.697	95.468	143.554	96.1	83.365	96.888	116.455	98.774	271.824	339.735	23.921	53.32	278.297	309.493	303.01	75.19	122.341
	90.343	103.505	105.352	139.919	86.135	108.873	154.012	110.129	106.389	272.337	337.011	45.578	89.195	288.244	322.369	259.556	90.467	174.816
	106.882	92.038	101.167	143.611	111.198	58.14	70.507	156.64	121.517	259.422	209.466	321.633	96.771	233.464	305.785	323.502	90.996	67.57
	107.815	88.326	94.845	141.203	110.367	99.719	110.057	108.351	115.642	269.53	340.92	340.173	62.602	260.646	204.007	335.879	104.3	78.834
	72.47	86.278	101.621	106.03	77.48	103.834	135.686	88.188	85.159	296.565	265.669	355.786	71.425	253.726	281.077	7.847	96.645	153.933
	94.505	89.222	92.64	118.995	68.703	76.146	109.135	106.456	106.407	286.669	247.445	330.325	131.327	311.926	262.9	75.646	96.004	145.008
	89.117	85.601	114.415	132.496	80.074	82.794	107.823	107.333	114.408	270.597	304.247	329.127	58.527	250.575	260.169	18.095	62.609	91.982
	88.619	87.804	108.357	137.459	110.628	81.419	75.319	118.201	98.653	270.142	296.854	174.517	140.738	222.451	279.722	328.048	60.345	72.761
	90.117	95.443	83.022	127.034	98.383	121.992	69.133	136.067	117.052	284.894	316.372	15.844	105.276	326.079	305.673	335.01	79.809	96.307
	83.533	90.165	90.329	144.711	74.103	107.436	76.446	122.774	88.746	269.39	305.594	317.028	60.192	311.301	229.167	343.053	88.391	127.786
	79.559	63.435	82.493	158.123	103.459	99.889	67.457	82.912	105.065	275.222	258.232	245.029	92.71	277.718	223.635	328.429	93.894	221.827
	101.557	122.72	152.861	153.199	68.988	77.845	73.644	109.502	90.404	279.932	241.203	22.431	78.386	265.135	294.795	60.164	87.318	79.993
	93.963	163.348	90.415	124.645	80.671	106.249	90.474	100.769	93.785	299.855	254.778	334.527	64.495	273.548	321.121	337.498	80.842	88.388
	97.794	122.606	155.389	157.341	67.442	134.97	80.764	100.305	106.798	222.44	339.825	167.839	110.822	257.691	309.249	299.102	99.487	98.866
	113.535	147.931	79.518	150.44	99.538	83.132	85.363	121.217	61.068	271.193	267.546	132.807	115.32	300.389	300.937	27.681	89.024	100.183
	95.877	131.338	314.029	150.394	55.152	70.573	113.363	160.239	97.125	248.044	230.923	322.125	105.967	249.873	312.93	304.076	91.015	211.695
	97.769	68.199	308.323	160.888	107.776	80.565	98.553	153.256	116.146	293.129	242.314	27.728	84.515	251.259	236.63	126.538	60.18	74.708
	89.236	131.546	87.656	149.409	87.861	68.754	102.01	145.213	89.306	306.011	319.764	30.404	86.401	274.47	231.332	289.684	92.544	84.893
	78.32	110.95	114.808	158.499	58.369	146.592	96.188	132.476	95.177	266.457	314.145	350.441	82.252	269.869	173.019	33.488	60.422	108.349
	103.211	64.148	143.527	138.217	72.812	110.127	59.639	120.865	99.431	220.461	341.565	24.375	84.91	255.221	294.057	162.678	69.258	94.682
	88.182	98.552	131.946	137.853	72.781	104.056	121.301	85.105	38.488	316.202	18.616	261.263	285.516	275.056	196.814	312.111		108.86
	81.961	126.2	95.606	152.386	90.356	79.556	66.038	116.324	73.929	307.501	23.514	22.585	35.911	287.069	227.09	303.794		65.556
	98.423	113.068	93.97	128.153	104.878	84.942	79.544	96.013	79.163	233.069	354.188	331.567	110.517	216.467	215.349	38.528		99.14
		96.098	106.863	124.325	82.875	80.395	65.482	63.37	86.716	244.676	228.366	326.646	91.364	280.923	328.688	212.932		92.249
		66.172	50.32	145.793	87.188	85.317	77.729	45.294	42.039	231.249	228.401	31.01	55.749	295.498	329.334	38.528
		132.804	98.374	153.574	66.315	31.529	84.853	74.314		313.781	253.198	19.75	59.068	275.324	265.484	38.528
		87.624	104.63	153.535	82.549	91.575	99.648	102.529					101.893	256.906	214.077	342.315
				127.788	85.601	88.701	102.06	107.614					99.631	249.822		337.388
					92.169	119.249	82.739	115.72						283.233		38.528
						62.549	102.796	91.34						277.289		198.365
						148.302	93.225	154.934
								144.937
								154.071
								110.258
	n=27 HC	n=31 HC	n=31 HC	n=32 HC	n=33 HC	n=35 HC	n=35 HC	n=38 HC	n=29 HC	n=30 HC	n=30 HC	n=30 HC	n=32 HC	n=34 HC	n=31HC	n=34 HC	n=24 HC	n=28 HC
	N= 4 animals								N= 4 animals								N= 4 animals	N= 4 animals
																		26 on graph??

[truncated: 8 more sheets: Figure 6b, Figure 6d, Figure 7d, Figure 7e, Figure S7g, Figure S7h-i, Figure 8a, Figure 8f]
